# Supplementary material for: Identification of functionally connected multi-omic biomarkers for Alzheimer’s disease using modularity-constrained Lasso
Source: PLoS One. 2020 Jun 17;15(6):e0234748. doi: 10.1371/journal.pone.0234748 (PMC7299377; doi:10.1371/journal.pone.0234748)
Supplement: S1 File — (XLSX) [file pone.0234748.s001.xlsx]

## Sheet: Fold 1
	Weights	Absolute Weight	AverageShortestPathLength	BetweennessCentrality	ClosenessCentrality	Degree
VGF(Protein)	0.0537331	0.0537331	5.81622	0	0.171933	1
IGFBP5(Protein)	-0.03794	0.03794
SYN2(Protein)	-0.0288937	0.0288937	1.33333	0.666667	0.75	2
PTPRC	-0.027012	0.027012	4.11892	0.0108108	0.242782	2
SYT12(Protein)	0.0257586	0.0257586
FCHO2(Protein)	0.0257231	0.0257231	2.57143	0	0.388889	1
STXBP5(Protein)	-0.0251857	0.0251857	1.5	0	0.666667	1
ITGAX	-0.0236121	0.0236121	4.11892	0.0108108	0.242782	2
ITGA10	-0.0231341	0.0231341	4.12973	0	0.242147	1
FBXO2(Protein)	-0.022908	0.022908	1.20833	0.978261	0.827586	19
RAB33B	-0.0220432	0.0220432	1.66667	0	0.6	1
ITGA2	0.0211121	0.0211121	4.12973	0	0.242147	1
rs72915335	-0.0205274	0.0205274
APP(Protein)	-0.0201384	0.0201384	4.03243	0.117748	0.247989	8
CTSS	-0.0200677	0.0200677	6.44324	0	0.155201	1
rs75781131	-0.0199203	0.0199203
APP(Protein)	-0.0195872	0.0195872	4.03243	0.117748	0.247989	8
STX5(Protein)	-0.0193766	0.0193766	1	1	1	3
ITGB2	-0.0186655	0.0186655	4.12973	0	0.242147	1
RPS23	0.0186134	0.0186134	6.64865	0	0.150406	1
EXOSC9	0.0185168	0.0185168
COL9A3	0.018288	0.018288	3.78378	0.0346095	0.264286	3
ITGAE	0.0181831	0.0181831	4.0973	0.0322562	0.244063	4
SNAP25(Protein)	-0.0180329	0.0180329	1.375	0.357143	0.727273	5
C9orf16(Protein)	-0.0179945	0.0179945
FYN(Protein)	-0.0178012	0.0178012	3.13514	0.622451	0.318966	29
MYBL1	-0.0177456	0.0177456
PRKCD	0.017496	0.017496	5.97838	0	0.167269	1
KITLG	-0.0167137	0.0167137	4.85405	0	0.206013	1
SLC6A12	-0.0166479	0.0166479	1	0	1	1
FBXL18	-0.016606	0.016606	2.16667	0	0.461538	1
MAPT(Protein)	0.0166003	0.0166003	4.4	0.0251872	0.227273	3
LPAR3	-0.0165757	0.0165757
AMPD2	-0.0163796	0.0163796	1	0	1	1
AKT1	0.0162637	0.0162637	6.44324	0	0.155201	1
BIN1(Protein)	-0.015993	0.015993
IL1R1	0.0159376	0.0159376	6.71351	0.0108108	0.148953	2
LYN	-0.0157596	0.0157596	3.49189	0.203514	0.286378	4
BAD	-0.0156972	0.0156972	6.44324	0	0.155201	1
VPS35(Protein)	-0.0155317	0.0155317
CD2AP	-0.0154347	0.0154347	1	1	1	2
rs11211251	-0.0154325	0.0154325
STX1A(Protein)	0.0154271	0.0154271	1.625	0.107143	0.615385	4
rs648651	-0.0152282	0.0152282
PLXNB1(Protein)	-0.0151814	0.0151814	1	1	1	4
NFKB1	-0.0150921	0.0150921	4.58378	0.107612	0.21816	4
rs9914267	0.0148587	0.0148587
rs766455	0.0147015	0.0147015
KIF5B(Protein)	0.014678	0.014678	1	0	1	1
PVALB(Protein)	0.0145016	0.0145016
CD44	-0.0143874	0.0143874	5.02703	0	0.198925	1
LAMC3	-0.0142379	0.0142379	4.99459	0.0136982	0.200216	3
GNG12	-0.0141804	0.0141804	1	0	1	1
rs59392627	0.0141559	0.0141559
CD44(Protein)	-0.0140016	0.0140016	4.03243	0.241397	0.247989	18
rs62509782	0.0139085	0.0139085
ITGA1	0.0138874	0.0138874	4.11892	0.0108108	0.242782	2
MAFF	0.0138869	0.0138869
HOMER2	0.0138013	0.0138013
CASS4(Protein)	-0.0136523	0.0136523
EPHA5	0.0135407	0.0135407	4.11892	0.0108108	0.242782	2
UNKL	0.0134904	0.0134904	2.16667	0	0.461538	1
SYN1(Protein)	-0.0133581	0.0133581
SPRY1	0.0130572	0.0130572	4.85405	0	0.206013	1
LPL	-0.0130172	0.0130172	2	0	0.5	1
SLA	-0.0130095	0.0130095	4.12973	0	0.242147	1
SERPING1	-0.01262	0.01262
rs11102304	0.0124109	0.0124109
rs10919543	-0.0123491	0.0123491
ERBB2	-0.0122809	0.0122809	4.85405	0	0.206013	1
LDHA(Protein)	0.0122317	0.0122317	3.98919	0.221609	0.250678	6
FCER1G	-0.0122247	0.0122247	4.84324	0.0016745	0.206473	2
SEMA4G	0.0121888	0.0121888	1.75	0	0.571429	1
rs13144811	0.0119814	0.0119814	7.58919	0	0.131766	1
rs13146634	0.0119814	0.0119814	7.58919	0	0.131766	1
rs17680980	0.0119814	0.0119814	7.58919	0	0.131766	1
DOCK2(Protein)	-0.0119566	0.0119566	4.47568	0.0108108	0.22343	2
rs7723984	-0.0118235	0.0118235	5.83784	0	0.171296	1
IL20RA	0.0117718	0.0117718	4.85405	0	0.206013	1
rs10093866	0.0117193	0.0117193	1	0	1	1
THPO	0.0116587	0.0116587	4.83243	0.0215629	0.206935	3
MEF2C(Protein)	-0.0115782	0.0115782	4.32432	0.0939345	0.23125	8
rs17011297	-0.0113439	0.0113439	7.42703	0	0.134643	1
RPSA	0.011137	0.011137	6.63784	7.051e-05	0.150651	2
VDAC2(Protein)	-0.011133	0.011133
rs6882277	-0.0111097	0.0111097	5.11351	0	0.19556	1
rs756796	0.0111018	0.0111018
LAMA2	-0.0110774	0.0110774	4.99459	0.0136982	0.200216	3
EPHA2	0.0110541	0.0110541	4.85405	0	0.206013	1
ITGA9	0.0109323	0.0109323	4.12973	0	0.242147	1
rs1050541	-0.0109247	0.0109247	7.42703	0	0.134643	1
COL6A2	-0.0108195	0.0108195	3.79459	0.0237987	0.263533	2
rs11584814	0.0107669	0.0107669
PRDM1	-0.0107638	0.0107638
SNAP29(Protein)	0.0105557	0.0105557	1	0	1	1
rs2190219	0.0105168	0.0105168
rs2789535	0.0105088	0.0105088
SEMA4F	0.0104706	0.0104706	1.75	0	0.571429	1
rs72681584	-0.0104575	0.0104575
rs12025628	-0.0104167	0.0104167	1	0	1	1
RPL35(Protein)	0.0104036	0.0104036	5.70811	0.0456816	0.175189	5
RPS26	-0.0103546	0.0103546	6.63784	0.0108108	0.150651	2
rs566028	0.0103505	0.0103505	1.5	0	0.666667	1
CASP3	-0.0103306	0.0103306	5.39459	0	0.185371	1
FLT3	0.0102964	0.0102964	4.84324	0.0108108	0.206473	2
CSF1R	0.0102663	0.0102663	4.85405	0	0.206013	1
rs10881574	-0.0102397	0.0102397	5.89189	0	0.169725	1
rs734181	-0.0101586	0.0101586
HERC6	-0.0100425	0.0100425	2.16667	0	0.461538	1
GRB2(Protein)	0.0100345	0.0100345	3.85946	0.49827	0.259104	38
rs73588815	0.00999575	0.00999575	5.98919	0	0.166968	1
PICALM(Protein)	0.00997161	0.00997161
HDAC4	-0.00992544	0.00992544	5.2973	0.0215629	0.188776	3
FERMT2(Protein)	0.00989311	0.00989311
rs217103	-0.00976804	0.00976804	7.42703	0	0.134643	1
FLT1	0.00967522	0.00967522	4.85405	0	0.206013	1
PRKCQ	-0.00966774	0.00966774	5.97838	0	0.167269	1
rs4729103	-0.009591	0.009591
rs4729101	-0.009591	0.009591
SYT11(Protein)	-0.00958958	0.00958958
FBXO15	-0.00949774	0.00949774	2.16667	0	0.461538	1
EPN2	0.00938212	0.00938212	1.71429	0.297619	0.583333	3
UBB	0.00913936	0.00913936	2.16667	0	0.461538	1
ANGPT2	-0.00913062	0.00913062	4.12973	0	0.242147	1
rs61876364	-0.00912295	0.00912295
IRS1	0.00907709	0.00907709	4.85405	0	0.206013	1
PTPN3	0.00898676	0.00898676	4.84324	0.0108108	0.206473	2
LDHA(Protein)	0.00898308	0.00898308	3.98919	0.221609	0.250678	6
GPSM1	-0.00898205	0.00898205	5.02703	0	0.198925	1
GAB2	-0.00896965	0.00896965
rs9820563	0.00882873	0.00882873	1	0	1	1
SEMA4A	-0.00874494	0.00874494	1.75	0	0.571429	1
COL6A1	-0.00868466	0.00868466	3.79459	0.0237987	0.263533	2
rs12129188	0.00855594	0.00855594	1.5	0	0.666667	1
SNAP25(Protein)	-0.00854914	0.00854914	1.375	0.357143	0.727273	5
STXBP1(Protein)	0.00851053	0.00851053	1.625	0.107143	0.615385	4
PTPRD(Protein)	0.00845022	0.00845022
COL4A3	-0.00838543	0.00838543	3.79459	0.0237987	0.263533	2
VAT1(Protein)	-0.00836942	0.00836942
rs11979498	0.00835828	0.00835828
rs17281809	-0.00830486	0.00830486
rs45627133	0.008273	0.008273	1	0	1	1
rs3024908	-0.00826092	0.00826092
rs6033557	0.00824535	0.00824535
EPS15(Protein)	-0.00821292	0.00821292	5.83784	0	0.171296	1
ITGA6	-0.00819904	0.00819904	4.12973	0	0.242147	1
CAV2	-0.00814291	0.00814291	4.12973	0	0.242147	1
BCR(Protein)	0.00802677	0.00802677	3.83784	0.0607558	0.260563	2
rs3784390	0.00786813	0.00786813
rs17427548	0.00784828	0.00784828	3.04167	0	0.328767	1
FBXW9	-0.00784329	0.00784329	2.16667	0	0.461538	1
EXOSC1	0.00778816	0.00778816
SDHC(Protein)	-0.0077806	0.0077806	1	0	1	1
SNAP29	0.00777845	0.00777845	1	0	1	1
COX18	0.00775002	0.00775002
PTK2B(Protein)	0.00774317	0.00774317	4.98378	0.0639248	0.200651	6
rs2419568	0.00770744	0.00770744
SDHC	0.00768183	0.00768183	1	0	1	1
VDAC2(Protein)	-0.00763784	0.00763784
rs79011982	0.00760518	0.00760518	6.01081	0	0.166367	1
rs12463645	-0.00760443	0.00760443
SNAP23	-0.00756278	0.00756278	2	0	0.5	1
rs1928573	0.00755572	0.00755572
COL9A1	0.00747835	0.00747835	3.79459	0.0237987	0.263533	2
TOR2A	-0.00746712	0.00746712	1	0	1	1
rs35650403	0.00740466	0.00740466	7.70811	0	0.129734	1
EPOR	0.00738881	0.00738881	4.85405	0	0.206013	1
SV2B(Protein)	-0.00733604	0.00733604	5.87027	0.0125147	0.17035	8
CEBPB	0.00731417	0.00731417	1	0	1	1
TFDP1	0.00731347	0.00731347	5.31892	0	0.188008	1
MMP15	0.00731113	0.00731113	5.02703	0	0.198925	1
ATP5F1(Protein)	0.00727353	0.00727353
HOMER3	-0.00720923	0.00720923
SYN3(Protein)	0.00719102	0.00719102	1.75	0	0.571429	1
rs6499195	0.00717197	0.00717197	2	0	0.5	1
FGR	0.00711238	0.00711238	5.47027	0	0.182806	1
rs11211479	-0.00705723	0.00705723
GNG3	-0.00705389	0.00705389
rs13189629	0.00697685	0.00697685	5.11351	0	0.19556	1
rs141705205	-0.00696305	0.00696305
rs61358232	-0.00686062	0.00686062
SCO1	0.00682317	0.00682317	1	0	1	1
IFNGR1	0.00678654	0.00678654
MYC	0.00673542	0.00673542	4.81081	0.158942	0.207865	3
CYC1(Protein)	-0.00672387	0.00672387
rs35887529	0.00666471	0.00666471
rs4147108	-0.00666344	0.00666344
rs10927328	-0.00665237	0.00665237
MUC20	0.00658099	0.00658099	4.85405	0	0.206013	1
rs7183232	-0.00656153	0.00656153
AP2B1(Protein)	-0.00653879	0.00653879	1.42857	0.309524	0.7	4
SASH1(Protein)	0.00646126	0.00646126
JAK3	0.00645913	0.00645913
rs10854880	0.00645238	0.00645238
INSR	0.00645129	0.00645129
rs34154902	-0.006417	0.006417
HLA-A	-0.00641144	0.00641144
SHC4	0.00639156	0.00639156	4.85405	0	0.206013	1
FLT4	0.00632454	0.00632454	4.85405	0	0.206013	1
rs1800810	0.00631488	0.00631488
CREBBP	-0.00630332	0.00630332	4.86486	0.00800973	0.205556	2
ATF1	-0.00623807	0.00623807	4.96216	0.015472	0.201525	3
CTSC	0.00622893	0.00622893	6.43243	0.0108108	0.155462	2
rs4912485	0.00619397	0.00619397	5.82703	0	0.171614	1
SYN3	0.00618422	0.00618422	1	1	1	4
rs2623873	-0.00618381	0.00618381	2	0	0.5	1
rs12189781	0.0061688	0.0061688	5.96757	0	0.167572	1
ZNRF2	0.00611562	0.00611562	2.16667	0	0.461538	1
rs1876809	-0.00607161	0.00607161
VAMP5	-0.00604062	0.00604062
TP53	-0.00598777	0.00598777	6.43243	0.0108108	0.155462	2
rs4607517	-0.00598347	0.00598347
rs555413	-0.00597609	0.00597609	1	0	1	1
PADI2(Protein)	-0.00595651	0.00595651	1.5	0	0.666667	1
rs8066267	0.00594802	0.00594802	5.09189	0	0.196391	1
REL	0.00591853	0.00591853	6.44324	0	0.155201	1
rs36001311	-0.00590241	0.00590241
GSTP1(Protein)	-0.00590153	0.00590153	5.31892	0.00707956	0.188008	2
rs9846198	-0.00588387	0.00588387
rs36066403	0.00580304	0.00580304	5.09189	0	0.196391	1
rs57535767	0.00579315	0.00579315
AK4	-0.0057866	0.0057866
rs11578611	-0.00577181	0.00577181
rs72868250	0.00575689	0.00575689	1.5	0	0.666667	1
RPS10	-0.00572046	0.00572046	6.63784	0.0108108	0.150651	2
rs116541234	0.0056834	0.0056834	5.81622	0	0.171933	1
FBXL14	0.00567143	0.00567143	2.16667	0	0.461538	1
rs10763862	-0.0056614	0.0056614
HSPA1B	0.00558639	0.00558639
rs2436083	0.00558534	0.00558534	5.09189	0	0.196391	1
RIMS1	0.00557739	0.00557739	2.25	0	0.444444	1
rs6532536	-0.00556796	0.00556796	1.5	0	0.666667	1
rs13395239	-0.00555422	0.00555422
rs3763468	0.0054907	0.0054907	4.77838	0	0.209276	1
rs180890479	-0.00545978	0.00545978
RXRA	0.0054504	0.0054504	4.8973	0.0315397	0.204194	3
HBEGF	0.00540422	0.00540422	4.85405	0	0.206013	1
rs78534374	-0.00535993	0.00535993
rs4850007	0.00533676	0.00533676
rs6758201	-0.00533659	0.00533659
ANKRD40(Protein)	0.00532112	0.00532112	1	0	1	1
rs2341234	0.00531193	0.00531193	1	0	1	1
rs1048802	-0.00528289	0.00528289	4.77838	0	0.209276	1
rs2290638	0.00526886	0.00526886
rs3753270	0.00526173	0.00526173
CDH1	0.00525571	0.00525571	1.33333	0.666667	0.75	2
GFRA1	-0.00514915	0.00514915
rs3091397	-0.0051293	0.0051293
rs131813	-0.0051293	0.0051293
rs59943133	-0.00509291	0.00509291
rs113647785	0.00508622	0.00508622	5.83784	0	0.171296	1
rs472997	-0.00506439	0.00506439	5.83784	0	0.171296	1
rs10913508	-0.00504543	0.00504543
SYT2	-0.00503744	0.00503744
TPRG1L(Protein)	-0.00503086	0.00503086	1	0	1	1
BCR	-0.00501058	0.00501058	4.17297	0.0592526	0.239637	2
rs75134056	-0.00499627	0.00499627
rs13182872	-0.00499578	0.00499578
CLINT1(Protein)	-0.00497947	0.00497947
HSPA8	0.00496251	0.00496251	1.75	0.0446429	0.571429	3
rs4548893	-0.00495804	0.00495804	5.11351	0	0.19556	1
CBX1(Protein)	-0.00495376	0.00495376
rs2935538	-0.00491731	0.00491731
rs9609585	0.00489936	0.00489936	1.75	0	0.571429	1
rs2994329	-0.00489476	0.00489476
GNG4	0.00488801	0.00488801
KIT	-0.00487155	0.00487155	4.84324	0.0108108	0.206473	2
rs10749419	-0.00482055	0.00482055
CBX1(Protein)	0.00481224	0.00481224
rs1044808	0.00481062	0.00481062
rs1376676	0.00481062	0.00481062
SEMA4D	0.00480561	0.00480561	1.75	0	0.571429	1
FBXO32	-0.00478171	0.00478171	2.16667	0	0.461538	1
rs3814058	-0.00478001	0.00478001
rs264865	-0.00477475	0.00477475
LONRF1	-0.0047632	0.0047632	2.16667	0	0.461538	1
PDGFB	-0.0047153	0.0047153	4.12973	0	0.242147	1
GNB3	-0.00471179	0.00471179
rs4953030	0.00471024	0.00471024	5.81622	0	0.171933	1
JUP	-0.00468702	0.00468702	1	1	1	2
LDLRAP1	0.00468593	0.00468593	2	0	0.5	1
rs4800835	-0.00468091	0.00468091
CSK	-0.00466371	0.00466371	4.05405	0.073208	0.246667	2
ATP5J2(Protein)	0.00465144	0.00465144
LIN7B	0.00464767	0.00464767	1.75	0.0446429	0.571429	3
rs6893005	0.00462365	0.00462365
EBF1	-0.00462309	0.00462309	5.01622	0.0108108	0.199353	2
rs12889618	0.00459599	0.00459599
PTMS(Protein)	-0.00456934	0.00456934
TGFB1I1	0.00452677	0.00452677	5.97838	0	0.167269	1
rs5758945	-0.00448836	0.00448836
rs61768861	0.00446523	0.00446523
RPL35(Protein)	-0.00446204	0.00446204	5.70811	0.0456816	0.175189	5
rs34057093	-0.00446121	0.00446121
SMURF2	-0.00445759	0.00445759	2.16667	0	0.461538	1
CD2AP(Protein)	0.00445474	0.00445474	1.5	0	0.666667	1
rs4895683	-0.00441963	0.00441963	3.04167	0	0.328767	1
TRIB3	-0.00439702	0.00439702	6.71351	0.0108108	0.148953	2
rs10911193	0.00439492	0.00439492
rs12035498	0.00439492	0.00439492
MAPK10	-0.0043878	0.0043878	6.43243	0.0108108	0.155462	2
rs739438	0.00437688	0.00437688	6.96216	0	0.143634	1
rs538681	-0.00437156	0.00437156
rs3758234	0.0043696	0.0043696
rs4768866	-0.00436823	0.00436823	5.95676	0	0.167877	1
MYO10	0.00427103	0.00427103	4.85405	0	0.206013	1
SHC3	0.00425485	0.00425485	4.85405	0	0.206013	1
AMPD2(Protein)	-0.00420958	0.00420958	1	0	1	1
NDUFV1(Protein)	0.00420227	0.00420227
HSF1	0.00417507	0.00417507	1	0	1	1
EXOSC3	-0.00415775	0.00415775
METTL21A	0.00413935	0.00413935
rs72813042	0.00413676	0.00413676
RPL35A(Protein)	0.00412293	0.00412293
ITGA3	-0.004112	0.004112	4.12973	0	0.242147	1
rs6094373	-0.00410672	0.00410672
rs67262770	0.00410228	0.00410228
PGF	0.00403212	0.00403212
STX12(Protein)	-0.00402321	0.00402321
rs137935681	-0.00400576	0.00400576
rs73130305	-0.00398999	0.00398999
rs7324195	-0.00398335	0.00398335
DLG1	-0.00397405	0.00397405	1	0	1	1
rs13127551	0.00396763	0.00396763	7.58919	0	0.131766	1
BIN1(Protein)	-0.00395593	0.00395593
SYN2	-0.00395475	0.00395475	1.33333	0.666667	0.75	2
rs12164868	-0.00393228	0.00393228
rs6944607	-0.00392213	0.00392213
rs4740358	-0.00388958	0.00388958	1	0	1	1
rs8118790	0.00387517	0.00387517	2.375	0	0.421053	1
rs3826425	-0.00386977	0.00386977
RRAS2	-0.00386539	0.00386539	1	0	1	1
rs140704044	0.00385973	0.00385973	1.5	0	0.666667	1
rs113203582	0.00385973	0.00385973	1.5	0	0.666667	1
rs3900008	-0.00378146	0.00378146
rs9839511	0.00376057	0.00376057	5.82703	0	0.171614	1
rs4236764	-0.00374388	0.00374388
MTOR(Protein)	0.00374208	0.00374208	5.72973	0.053349	0.174528	4
BET1L	0.00371954	0.00371954	1.66667	0	0.6	1
AP2A2(Protein)	-0.00371576	0.00371576	1.42857	0.309524	0.7	4
rs1872126	0.00369246	0.00369246
KIF5B	-0.00367547	0.00367547	1	0	1	1
NEDD4L	-0.00363194	0.00363194	2	0.163043	0.5	3
APP(Protein)	-0.00362777	0.00362777	4.03243	0.117748	0.247989	8
RPLP1	0.00362396	0.00362396	6.63784	7.051e-05	0.150651	2
RNF19A	0.0036225	0.0036225	2.16667	0	0.461538	1
rs2286614	-0.00358795	0.00358795
rs12977217	-0.00357618	0.00357618
NDUFA6(Protein)	-0.00356203	0.00356203
rs62132011	0.0035255	0.0035255
rs113872034	-0.0034902	0.0034902	6.27027	0	0.159483	1
rs7251900	0.0034814	0.0034814
rs3756969	0.00347096	0.00347096
IL4R	0.00345869	0.00345869	4.85405	0	0.206013	1
rs35352582	0.00340491	0.00340491
rs10854296	0.00338647	0.00338647
SV2B	-0.0033636	0.0033636	6.86486	0	0.145669	1
SP1	0.0033475	0.0033475	4.48649	0.0503704	0.222892	3
UQCRC2(Protein)	0.00334716	0.00334716
COL4A2	-0.00333786	0.00333786	3.79459	0.0237987	0.263533	2
PPARG	-0.00325968	0.00325968	2	0	0.5	1
GAD2	-0.00321904	0.00321904	1.75	0.0446429	0.571429	3
TOR1A	-0.00320223	0.00320223
GPIHBP1	-0.0031849	0.0031849	2	0	0.5	1
STXBP5	0.00315739	0.00315739	1	1	1	2
rs62232669	-0.00315551	0.00315551	1.75	0	0.571429	1
rs62232671	-0.00315551	0.00315551	1.75	0	0.571429	1
rs4499930	-0.00315205	0.00315205	3.04167	0	0.328767	1
rs61901649	-0.00315078	0.00315078	1.66667	0	0.6	1
SLC6A12(Protein)	0.00311488	0.00311488	1	0	1	1
rs113656521	0.0030979	0.0030979
SEC31A	0.00308646	0.00308646
rs6501165	0.00306224	0.00306224
NDUFA5(Protein)	-0.00306219	0.00306219
rs2965808	0.00306115	0.00306115
rs6002206	0.00304782	0.00304782
PRMT3	-0.00304605	0.00304605
rs1451161	-0.0030388	0.0030388	5.11351	0	0.19556	1
RUVBL1	0.00303358	0.00303358	1	0	1	1
TPRG1L	-0.00300421	0.00300421	1	0	1	1
rs35554027	0.00297267	0.00297267
rs2217918	0.00296644	0.00296644
rs3796936	0.00296644	0.00296644
rs3731257	-0.00290957	0.00290957
RPS6KB1	0.00288749	0.00288749	4.84324	0.0108108	0.206473	2
ETV4	-0.00288664	0.00288664	2	0	0.5	1
RPS6KA1	-0.00284347	0.00284347	1.71429	0.297619	0.583333	3
rs74994525	0.00280507	0.00280507
SLC32A1	0.00278928	0.00278928	1.5	0.294643	0.666667	4
CASP8	0.00277953	0.00277953	5.02703	0	0.198925	1
rs7992641	0.00274554	0.00274554	5.83784	0	0.171296	1
rs118045310	-0.00271458	0.00271458
rs3762316	-0.00270566	0.00270566
rs3762315	-0.00270566	0.00270566
FCER1G(Protein)	0.00268835	0.00268835	4.47568	0.0022437	0.22343	2
RPL10A(Protein)	0.00268445	0.00268445	5.65405	0.0990305	0.176864	8
FBXO22	0.00265586	0.00265586	2.08333	0.0833333	0.48	2
GFAP(Protein)	-0.00259644	0.00259644
rs2714459	0.00252	0.00252	5.83784	0	0.171296	1
STX4(Protein)	0.00251319	0.00251319	1.33333	0.666667	0.75	2
rs705705	-0.00250424	0.00250424	7.63243	0	0.13102	1
rs5771266	-0.00250418	0.00250418	6.27027	0	0.159483	1
rs7258526	0.00250108	0.00250108
rs61478999	0.00248238	0.00248238
rs7641495	0.00247143	0.00247143
rs28491638	0.00247143	0.00247143
rs9951613	-0.00243716	0.00243716	2.95833	0	0.338028	1
rs6731907	-0.00243388	0.00243388	6.29189	0	0.158935	1
rs72742798	-0.002407	0.002407
DNAL4	-0.00235151	0.00235151	2	0.0119048	0.5	2
rs58528869	-0.00233748	0.00233748
HGS	0.00225095	0.00225095	4.85405	0	0.206013	1
TARDBP(Protein)	0.00224964	0.00224964	4.44324	0	0.225061	1
EXOSC2	0.00218815	0.00218815	1	0	1	1
RPS6KA4	-0.00218777	0.00218777	2	0.0119048	0.5	2
rs188451923	-0.00217966	0.00217966
rs192266	-0.00216067	0.00216067
rs4821907	-0.00215946	0.00215946
VAV2	-0.00211806	0.00211806	4.84324	0.0108108	0.206473	2
COL12A1	0.00211728	0.00211728	4.12973	0	0.242147	1
rs290995	0.0021079	0.0021079
rs290989	0.0021079	0.0021079
rs290990	0.0021079	0.0021079
SPCS3	0.00207286	0.00207286	6.59459	0.0429612	0.151639	6
SNAP25(Protein)	0.00206679	0.00206679	1.375	0.357143	0.727273	5
NR1D1	-0.0020591	0.0020591	5.31892	0	0.188008	1
UGT8(Protein)	-0.00205866	0.00205866	5.79459	0.00038442	0.172575	2
MAPT(Protein)	0.00205365	0.00205365	4.4	0.0251872	0.227273	3
SDHD(Protein)	-0.00204768	0.00204768
rs6564193	-0.00204359	0.00204359
rs12989988	-0.00203441	0.00203441	6.29189	0	0.158935	1
rs2662959	-0.00203144	0.00203144	1	0	1	1
rs59885791	-0.00202175	0.00202175
rs7659911	-0.00202175	0.00202175
PDGFRB	0.00201985	0.00201985	3.51351	0.181705	0.284615	3
rs6466155	0.00201484	0.00201484
APOE(Protein)	-0.0020146	0.0020146	1.14286	0.952381	0.875	6
PTPRK	-0.00198807	0.00198807	4.85405	0	0.206013	1
rs12599719	-0.00198599	0.00198599
rs11720657	-0.00198597	0.00198597
rs2283616	-0.0019708	0.0019708
rs2976011	0.00194409	0.00194409
POU2F1	-0.00193431	0.00193431
rs4953029	0.00193192	0.00193192	5.81622	0	0.171933	1
RNF144B	-0.00193098	0.00193098	2.16667	0	0.461538	1
rs7222312	-0.00192978	0.00192978
LAMA4	-0.0019192	0.0019192	4.97297	0.0351435	0.201087	5
rs59672575	0.00191847	0.00191847
SV2A(Protein)	-0.00191039	0.00191039
SHB	0.00190221	0.00190221	5.97838	0	0.167269	1
rs114456022	-0.00190042	0.00190042	2.57143	0	0.388889	1
rs7867520	-0.00189959	0.00189959
NDUFV1(Protein)	0.00189404	0.00189404
UNC5C	-0.00187117	0.00187117	1	1	1	2
rs114314373	-0.00186162	0.00186162
TSG101	0.00183405	0.00183405	4.85405	0	0.206013	1
rs1296279	0.00182535	0.00182535	5.83784	0	0.171296	1
MLF2(Protein)	-0.00180375	0.00180375
FGFR4	0.00180185	0.00180185	4.85405	0	0.206013	1
rs28654619	0.00180167	0.00180167
rs10947500	0.00175251	0.00175251	7.63243	0	0.13102	1
rs2797824	0.00175166	0.00175166	5.83784	0	0.171296	1
CLU(Protein)	0.00174488	0.00174488	4.44324	0	0.225061	1
rs12000617	-0.00173613	0.00173613
CREB1	0.00170659	0.00170659	4.82162	0.0221262	0.207399	4
EXOSC4	0.00170143	0.00170143
rs9854897	-0.00169981	0.00169981
rs6433107	-0.0016904	0.0016904	2.57143	0	0.388889	1
TRIM36	0.00168899	0.00168899	2.16667	0	0.461538	1
rs79884172	-0.0016747	0.0016747	1.66667	0	0.6	1
rs80290725	-0.0016747	0.0016747	1.66667	0	0.6	1
RPS2(Protein)	0.00167091	0.00167091
rs1135534	-0.00166293	0.00166293
rs67623158	-0.00163716	0.00163716	1	0	1	1
rs2294450	0.00161258	0.00161258
VTN	-0.00160749	0.00160749	5.96757	0.0108108	0.167572	2
GFAP(Protein)	-0.00158367	0.00158367
rs17725718	0.0015475	0.0015475	4.50811	0	0.221823	1
rs356224	-0.00153539	0.00153539
rs798541	0.00151822	0.00151822
rs12806099	0.00150416	0.00150416
ITPK1(Protein)	0.00147882	0.00147882
OSBP	-0.00146061	0.00146061	1	1	1	3
LRPPRC	-0.00145305	0.00145305	4.82162	0.0322562	0.207399	4
rs518440	-0.00144438	0.00144438
MAPK12	0.00143112	0.00143112	5.27568	0.0220721	0.189549	4
FBXO30	0.00141665	0.00141665	2.08333	0.0833333	0.48	2
E2F1	0.00140356	0.00140356	5.31892	0	0.188008	1
rs3767656	-0.00140086	0.00140086
rs117791644	0.00139354	0.00139354
SDHB(Protein)	0.00137532	0.00137532
EIF4EBP2	0.00136796	0.00136796
STXBP1(Protein)	-0.0013605	0.0013605	1.625	0.107143	0.615385	4
rs7952279	-0.00134291	0.00134291
LAMB3	-0.00134097	0.00134097	5.00541	0.00288736	0.199784	2
rs1326267	0.00133665	0.00133665	5.11351	0	0.19556	1
LAMB1	0.00131177	0.00131177	5.00541	0.00288736	0.199784	2
ACTN1	-0.00130759	0.00130759	1	1	1	2
rs60617652	-0.00126861	0.00126861
rs9380511	-0.00126407	0.00126407
rs188870525	-0.00125864	0.00125864
rs61987510	-0.00125183	0.00125183	1.5	0	0.666667	1
rs80095531	-0.00125183	0.00125183	1.5	0	0.666667	1
UBR2	-0.00122259	0.00122259	2.08333	0.0833333	0.48	2
rs71383766	-0.00121975	0.00121975
rs3846732	0.00120588	0.00120588
YES1	-0.00118122	0.00118122	4.12973	0	0.242147	1
GNAI1	0.00117238	0.00117238	4.84324	0.0108108	0.206473	2
COL1A2	-0.00116829	0.00116829	3.78378	0.0346095	0.264286	3
EFNA5	-0.00115434	0.00115434	4.11892	0.0108108	0.242782	2
FGFR1	0.00114478	0.00114478	4.85405	0	0.206013	1
rs3117062	0.00114071	0.00114071
APOE	-0.00113071	0.00113071	2	0	0.5	1
rs122571	0.0011294	0.0011294
rs2162450	-0.00112709	0.00112709	1.5	0	0.666667	1
rs6923262	0.00111905	0.00111905
ANKRD40	-0.00111093	0.00111093	1	0	1	1
LAMA1	-0.00109629	0.00109629	5.00541	0.00288736	0.199784	2
rs10986467	-0.00108867	0.00108867
rs6576896	-0.00106204	0.00106204
PADI2	-0.00104486	0.00104486	1	1	1	2
rs34832017	0.00104243	0.00104243
rs10901319	0.00102739	0.00102739	5.98919	0	0.166968	1
TP53BP1	0.00102044	0.00102044
rs7261474	0.00101666	0.00101666	7.70811	0	0.129734	1
rs1044821	0.00098446	0.00098446
ERBB3	-0.000965799	0.000965799	4.85405	0	0.206013	1
rs12635140	-0.000953075	0.000953075
RPL3	0.000942185	0.000942185	6.62703	0.0108813	0.150897	3
rs4965511	0.000921934	0.000921934
CSNK1D	-0.000910711	0.000910711	1.66667	0	0.6	1
rs149148679	-0.000899594	0.000899594
PIK3CD	0.000870305	0.000870305	4.78919	0.0631022	0.208804	2
rs9611142	-0.000869665	0.000869665	7.62162	0	0.131206	1
rs183460	-0.000860523	0.000860523
rs228607	-0.000860523	0.000860523
rs228589	-0.000860523	0.000860523
rs55653371	-0.000824386	0.000824386
rs4559942	-0.000824386	0.000824386
rs28689676	-0.000818253	0.000818253
rs7758715	0.000816689	0.000816689	5.96757	0	0.167572	1
rs6919384	0.000816689	0.000816689	5.96757	0	0.167572	1
JAK1	0.000811025	0.000811025	4.85405	0	0.206013	1
rs75963634	-0.000805492	0.000805492
FBXO41	-0.000780776	0.000780776	2.16667	0	0.461538	1
LAMA5	0.000780354	0.000780354	5.00541	0.00288736	0.199784	2
REST	0.000776667	0.000776667
rs2229455	0.000776622	0.000776622
SPRY4	0.0007567	0.0007567	4.84324	0.0108108	0.206473	2
BCL2L1(Protein)	-0.000713136	0.000713136	5.44865	0.106414	0.183532	9
rs72712854	0.000704978	0.000704978
rs2766981	-0.000689314	0.000689314
CTCF	-0.000687564	0.000687564	5.02703	0	0.198925	1
MAPK7	0.000686812	0.000686812	5.31892	0	0.188008	1
SOS1	0.000665842	0.000665842	6.72432	0	0.148714	1
rs8086017	-0.000646427	0.000646427	2.95833	0	0.338028	1
rs8066833	-0.000621239	0.000621239
IL18	0.00061508	0.00061508	4.84324	0.0108108	0.206473	2
rs15997	-0.000578595	0.000578595
rs6026426	-0.000553779	0.000553779
EP300	-0.000532495	0.000532495	3.44865	0.372422	0.289969	8
LRP2	0.000530744	0.000530744	1.71429	0.285714	0.583333	2
BIN1(Protein)	-0.000530411	0.000530411
rs13300418	0.000526645	0.000526645
rs4896616	0.000523597	0.000523597
rs6037557	-0.000507829	0.000507829
rs35748558	0.000506308	0.000506308
ATP5J2(Protein)	0.000502126	0.000502126
PRKCH	-0.000484931	0.000484931
ITGAL	-0.000484098	0.000484098
rs11576415	0.000474641	0.000474641
rs2472018	0.000471265	0.000471265
CTSK	-0.000467727	0.000467727
rs56096533	-0.00043244	0.00043244
rs12666782	-0.00043244	0.00043244
rs2473325	-0.000421618	0.000421618
rs74372523	-0.00040219	0.00040219
rs80263403	-0.00040219	0.00040219
SYT7(Protein)	-0.000394175	0.000394175
rs35705966	0.00035014	0.00035014
rs11897326	-0.000346262	0.000346262
NCOR2	-0.000336735	0.000336735
CBX1	0.000319289	0.000319289
DIP2B(Protein)	0.000315716	0.000315716
rs55920502	-0.000306343	0.000306343
GNG5	-0.000265135	0.000265135
NBN	-0.000254553	0.000254553
rs11203280	0.000252536	0.000252536
RNF217	-0.000227048	0.000227048
STXBP1(Protein)	0.000200475	0.000200475	1.625	0.107143	0.615385	4
rs4256829	-0.000196052	0.000196052
PTPRA	-0.000174198	0.000174198
PRKCB	-0.000155414	0.000155414
rs150486663	-0.000135925	0.000135925
RPS3	0.000124815	0.000124815
FES	-0.000103909	0.000103909
rs7122466	7.38163e-05	7.38163e-05
TSC2	6.96997e-05	6.96997e-05
HLA-B(Protein)	5.86128e-05	5.86128e-05
rs798543	4.83541e-05	4.83541e-05
LIN7A	-2.71912e-05	2.71912e-05
CLINT1	1.99151e-05	1.99151e-05

## Sheet: Fold 2
	Weights	Absolute Weight	AverageShortestPathLength	BetweennessCentrality	ClosenessCentrality	Degree
AP2A2(Protein)	-0.00459265	0.00459265	1.5	0.8	0.666667	4
APP(Protein)	-0.00653785	0.00653785	5.48701	0.172014	0.182249	8
APP(Protein)	-0.0257934	0.0257934	5.48701	0.172014	0.182249	8
APP(Protein)	-0.00225361	0.00225361	5.48701	0.172014	0.182249	8
BCL2L1(Protein)	-0.00143724	0.00143724	5.59091	0.0890417	0.178862	7
C1QA(Protein)	0.000126325	0.000126325
CD2AP(Protein)	0.00358386	0.00358386	1.5	0	0.666667	1
CD44(Protein)	-0.0149494	0.0149494	3.99351	0.471352	0.250406	17
FBXO2(Protein)	-0.014815	0.014815	1.20833	0.981884	0.827586	19
FCER1G(Protein)	0.0206546	0.0206546
FYN(Protein)	-0.00675932	0.00675932	3.26623	0.679739	0.306163	30
HSPB2(Protein)	-0.0126945	0.0126945
IGFBP5(Protein)	-0.0329416	0.0329416	1.5	0	0.666667	1
ITPK1(Protein)	0.00394082	0.00394082
KIF5B(Protein)	0.0162199	0.0162199	1	0	1	1
MAPT(Protein)	0.000575206	0.000575206	1	0	1	1
MEF2C(Protein)	-0.010849	0.010849	7.30519	0.0763942	0.136889	5
PADI2(Protein)	-0.00677557	0.00677557	1.5	0	0.666667	1
PICALM(Protein)	0.00159625	0.00159625
PLXNB1(Protein)	-0.0144612	0.0144612	1	1	1	2
PVALB(Protein)	0.0132966	0.0132966
SASH1(Protein)	0.00636391	0.00636391
SNAP25(Protein)	0.0126458	0.0126458	6.87662	0.0172311	0.14542	3
SNAP29(Protein)	0.00185976	0.00185976
SNAP47(Protein)	-0.00611226	0.00611226
SNCA(Protein)	-0.00763373	0.00763373	4.99351	0.11196	0.20026	3
STX12(Protein)	-0.010428	0.010428
STX18(Protein)	-0.00586126	0.00586126
STX1A(Protein)	0.00530939	0.00530939	6.88961	0.00424412	0.145146	2
STX4(Protein)	0.00138987	0.00138987	1	0	1	1
STX5(Protein)	-0.00557672	0.00557672
STX7(Protein)	-0.0117196	0.0117196
STXBP1(Protein)	0.00294247	0.00294247	6.88961	0.00424412	0.145146	2
STXBP5(Protein)	-0.0247093	0.0247093
STXBP6(Protein)	0.00254398	0.00254398
SV2B(Protein)	-0.00514813	0.00514813	5.82468	0.0146422	0.171683	6
SYN1(Protein)	-0.00798476	0.00798476	5.92857	0	0.168675	1
SYN2(Protein)	-0.0189858	0.0189858	5.9026	0.0258043	0.169417	2
SYT11(Protein)	-0.0159971	0.0159971
SYT12(Protein)	0.00981583	0.00981583
SYT2(Protein)	0.000753398	0.000753398
VAPB(Protein)	-0.00481933	0.00481933
VAT1(Protein)	-0.000837187	0.000837187
VGF(Protein)	0.0321867	0.0321867	1	0	1	1
VPS35(Protein)	-0.0230267	0.0230267
VSNL1(Protein)	-0.00186335	0.00186335
AMPD2(Protein)	-0.00258155	0.00258155	1	0	1	1
ATP5J2(Protein)	0.000195682	0.000195682
BCR(Protein)	0.00663569	0.00663569	1.55556	0.805556	0.642857	4
BIN1(Protein)	-0.00153068	0.00153068
BIN1(Protein)	-0.00687438	0.00687438
BIN1(Protein)	-0.0122889	0.0122889
C9orf16(Protein)	-0.00332129	0.00332129	1.5	0	0.666667	2
C9orf16(Protein)	-0.023518	0.023518	1.5	0	0.666667	2
CASS4(Protein)	-0.00706503	0.00706503
CELF1(Protein)	-0.00301162	0.00301162	1	0	1	1
CLU(Protein)	0.010679	0.010679
CLU(Protein)	0.0110824	0.0110824
EPS15(Protein)	-0.00360863	0.00360863
EPS15L1(Protein)	0.00533244	0.00533244
FCHO2(Protein)	0.0169667	0.0169667	2.16667	0.333333	0.461538	2
FERMT2(Protein)	0.0145331	0.0145331
FYN(Protein)	-0.00204001	0.00204001	3.26623	0.679739	0.306163	30
GRB2(Protein)	0.0114728	0.0114728
HLA-B(Protein)	0.00669428	0.00669428
HSPA8(Protein)	0.000393528	0.000393528	6.9026	0	0.144873	1
HSPA8(Protein)	0.00545541	0.00545541	6.9026	0	0.144873	1
INPPL1(Protein)	-0.00254058	0.00254058	1.5	0	0.666667	1
LDHA(Protein)	0.00557331	0.00557331
LDHA(Protein)	0.00759574	0.00759574
LDHB(Protein)	-0.000286886	0.000286886
LDHB(Protein)	0.00483583	0.00483583
MAPT(Protein)	0.00634889	0.00634889	1	0	1	1
MAPT(Protein)	-0.00285522	0.00285522	1	0	1	1
MAPT(Protein)	-0.00755677	0.00755677	1	0	1	1
MAPT(Protein)	-0.00136913	0.00136913	1	0	1	1
MAPT(Protein)	-0.00470659	0.00470659	1	0	1	1
MLF2(Protein)	-0.00501573	0.00501573
MTOR(Protein)	0.0077806	0.0077806	5.44805	0.0513539	0.183552	4
NDUFA6(Protein)	-0.00784126	0.00784126
NDUFV1(Protein)	0.00117684	0.00117684
PIK3R1(Protein)	0.00959232	0.00959232	3.57792	0.631101	0.279492	48
PTK2B(Protein)	0.0104216	0.0104216	1.44444	0.861111	0.692308	5
PTPN11(Protein)	0.00422312	0.00422312	5.3961	0.0151091	0.185319	8
PTPRD(Protein)	0.00380395	0.00380395
RPL35(Protein)	0.00403847	0.00403847	1.75	0	0.571429	1
RPL35A(Protein)	-0.00535362	0.00535362
RPL35A(Protein)	0.00770239	0.00770239
RUVBL1(Protein)	0.00292757	0.00292757
SDHD(Protein)	0.000476612	0.000476612
SNAP25(Protein)	-0.0177607	0.0177607	6.87662	0.0172311	0.14542	3
SNAP25(Protein)	-0.0121785	0.0121785	6.87662	0.0172311	0.14542	3
SV2A(Protein)	-0.00161357	0.00161357
TPRG1L(Protein)	-0.0137911	0.0137911
UQCR10(Protein)	-0.00325044	0.00325044
UQCRC2(Protein)	0.00368341	0.00368341
AK4	-0.00223771	0.00223771
CD2AP	-0.00278828	0.00278828	1	1	1	2
CD44	-0.0199713	0.0199713	4.98701	0	0.200521	1
FBXO2	-0.000609782	0.000609782	2.08333	0.0833333	0.48	2
IGFBP5	-0.00322707	0.00322707	1	1	1	2
KIF5B	-0.00186219	0.00186219	1	0	1	1
MEF2C	-0.00305085	0.00305085	6.38961	0.087344	0.156504	2
PADI2	-0.00272636	0.00272636	1	1	1	2
SLC6A12	-0.00543698	0.00543698	1	1	1	2
SNCA	-0.00110571	0.00110571	5.97403	0.012987	0.167391	2
STXBP5	0.000163411	0.000163411
SV2B	-0.00361821	0.00361821	6.81818	0	0.146667	1
SYN2	-0.00538071	0.00538071	6.88312	0.012987	0.145283	2
SYN3	0.00125515	0.00125515	1	0	1	1
VAMP5	-0.00949038	0.00949038	1	1	1	3
VGF	0.00344118	0.00344118	1	0	1	1
AMPD2	-0.0047174	0.0047174	1	0	1	1
BCR	-0.00243865	0.00243865	2.44444	0	0.409091	1
C9orf16	-0.00097392	0.00097392	1	1	1	3
CLINT1	0.00188801	0.00188801	1	0	1	1
FCHO2	0.00182211	0.00182211	3	0	0.333333	1
HSPA8	0.000696472	0.000696472	5.90909	0.0760122	0.169231	5
RUVBL1	0.000489403	0.000489403
SDHC	0.000617117	0.000617117
AGER	0.0107877	0.0107877	4.57143	0	0.21875	1
AKT1	0.0113933	0.0113933	6.58442	0	0.151874	1
ANGPT2	-0.00995629	0.00995629	3.45455	0.0754322	0.289474	2
DNAL4	-0.00180896	0.00180896	2.33333	0	0.428571	1
EPN2	0.00744938	0.00744938	1.66667	0.533333	0.6	2
PRKCB	-7.93562e-05	7.93562e-05
RPS6KA1	-0.00566253	0.00566253	2.33333	0	0.428571	1
RPS6KA5	-0.000712314	0.000712314	2.33333	0	0.428571	1
APH1B	-0.000644015	0.000644015	4.79221	0.0827604	0.208672	2
EGR1	-0.00516242	0.00516242	4.93506	0.0511841	0.202632	3
GPIHBP1	-0.00233428	0.00233428
LDLR	-0.00235909	0.00235909
LPL	-0.00453118	0.00453118
PPARG	-0.00397956	0.00397956
BACE2	-0.00511282	0.00511282	6.46753	0.012987	0.154618	2
BCL3	0.0100352	0.0100352	6.48052	0	0.154309	1
CASP6	-0.0132674	0.0132674	6.48052	0	0.154309	1
CASP8	-0.0108566	0.0108566	6.48052	0	0.154309	1
GPSM1	-0.00366172	0.00366172	6.48052	0	0.154309	1
NFKB1	-0.0163783	0.0163783	4.68831	0.181903	0.213296	3
ATM	0.00251003	0.00251003
CTSC	0.00495292	0.00495292	6.58442	0	0.151874	1
CTSS	-0.008195	0.008195	6.58442	0	0.151874	1
MAPK10	-0.000976263	0.000976263	6.57143	0.012987	0.152174	2
NFKB2	0.00410842	0.00410842	6.58442	0	0.151874	1
REL	0.00308858	0.00308858	6.58442	0	0.151874	1
ETS1	-0.0011043	0.0011043	2	0.416667	0.5	3
SMC3	0.00336514	0.00336514	2.22222	0.222222	0.45	2
TAL1	-0.00366373	0.00366373	2	0.416667	0.5	3
REST	0.00400166	0.00400166
SERPING1	-0.00967886	0.00967886
CASP3	-0.00374417	0.00374417	1	0	1	1
CAV2	-0.0135861	0.0135861	4.25974	0	0.234756	1
CBL	0.00604023	0.00604023	4.57143	0	0.21875	1
CCNF	0.00227381	0.00227381	2.16667	0	0.461538	1
COL1A2	-0.00236833	0.00236833	3.64935	0.0793651	0.274021	3
COL4A2	-0.00656456	0.00656456	3.66234	0.0663781	0.27305	2
COL4A4	0.00643498	0.00643498	3.66234	0.0663781	0.27305	2
COL6A1	-0.00682133	0.00682133	3.66234	0.0663781	0.27305	2
COL9A1	0.0144373	0.0144373	3.66234	0.0663781	0.27305	2
COL9A3	0.0137772	0.0137772	3.66234	0.0663781	0.27305	2
LAMA2	-0.011594	0.011594	4.94805	0.0178423	0.2021	3
LAMA4	-0.00401118	0.00401118	4.94805	0.0178423	0.2021	3
LAMB3	-0.00514228	0.00514228	4.96104	0.00485528	0.201571	2
LAMC1	-0.0118566	0.0118566	4.93506	0.0307444	0.202632	4
LAMC3	-0.0133433	0.0133433	4.94805	0.0178423	0.2021	3
MMP14	0.00131204	0.00131204	4.98701	0	0.200521	1
MMP15	0.0133822	0.0133822	4.98701	0	0.200521	1
CEBPB	0.00691885	0.00691885	1	0	1	1
COL11A1	0.00308863	0.00308863	4.25974	0	0.234756	1
COL5A1	-0.00492364	0.00492364	4.25974	0	0.234756	1
COQ10A	0.000263559	0.000263559
COX18	0.00658692	0.00658692
COX20	0.00490057	0.00490057
SCO1	0.00800259	0.00800259	1	0	1	1
SURF1	-0.0100967	0.0100967
DEPTOR	0.00129048	0.00129048	6.42857	0.012987	0.155556	2
DLG1	-0.00216743	0.00216743	4.57143	0	0.21875	1
DLG4	-0.000922605	0.000922605
E2F3	0.0071235	0.0071235	8.2987	0	0.120501	1
EFNA3	-0.00124626	0.00124626	4.25974	0	0.234756	1
EFNA5	-0.00100273	0.00100273	4.24675	0.012987	0.235474	2
EFNB2	5.46245e-05	5.46245e-05
EGFR	0.000284239	0.000284239
EPHA5	0.00971177	0.00971177	4.25974	0	0.234756	1
EPHB1	0.00200156	0.00200156	4.57143	0	0.21875	1
EPOR	0.0122654	0.0122654	6.38961	0	0.156504	1
ERBB2	-0.00472259	0.00472259	4.57143	0	0.21875	1
ERBB4	0.000796212	0.000796212	4.57143	0	0.21875	1
EXOSC1	0.00427922	0.00427922
EXOSC4	0.00168075	0.00168075
EXOSC6	-0.00771238	0.00771238
EXOSC8	0.000678987	0.000678987
EXOSC9	0.0147611	0.0147611
FBXL18	-0.00295541	0.00295541	2.16667	0	0.461538	1
FBXL19	0.0036745	0.0036745	2.08333	0.0833333	0.48	2
FBXL7	0.0055734	0.0055734	2.16667	0	0.461538	1
FBXO22	0.00166953	0.00166953	2.08333	0.0833333	0.48	2
FBXO30	0.0101542	0.0101542	2.16667	0	0.461538	1
FBXO31	-0.00280104	0.00280104	2.08333	0.0833333	0.48	2
FBXO32	-0.000835094	0.000835094	2.08333	0.0833333	0.48	2
FBXO41	-0.000230312	0.000230312
FBXO6	0.00291449	0.00291449	2.16667	0	0.461538	1
HERC5	0.00214882	0.00214882	2.16667	0	0.461538	1
HERC6	-0.0108952	0.0108952	2.16667	0	0.461538	1
LONRF1	-0.00565276	0.00565276	2.16667	0	0.461538	1
RNF144B	-0.00167529	0.00167529	2.16667	0	0.461538	1
RNF19A	0.000196906	0.000196906
SKP2	-0.00746313	0.00746313	2.16667	0	0.461538	1
TRIM36	0.000968364	0.000968364	2.16667	0	0.461538	1
UBB	0.00586214	0.00586214	2.16667	0	0.461538	1
UNKL	0.0117049	0.0117049	2.16667	0	0.461538	1
ZNRF1	0.00299706	0.00299706	2.16667	0	0.461538	1
FES	-0.00330778	0.00330778	3.45455	0.0754322	0.289474	2
FGFR4	0.00112832	0.00112832	4.55844	0.012987	0.219373	2
FLT1	0.00718822	0.00718822	4.57143	0	0.21875	1
FLT3	0.017957	0.017957	4.57143	0	0.21875	1
FLT4	0.00556775	0.00556775	4.57143	0	0.21875	1
ITGA1	0.00264021	0.00264021	4.24675	0.012987	0.235474	2
ITGA10	-0.00941441	0.00941441	4.25974	0	0.234756	1
ITGA2B	0.00253379	0.00253379	4.25974	0	0.234756	1
ITGA3	-0.0013081	0.0013081	4.25974	0	0.234756	1
ITGA6	-0.00535741	0.00535741	3.45455	0.0754322	0.289474	2
ITGA9	0.0112236	0.0112236	4.25974	0	0.234756	1
ITGAE	0.0130459	0.0130459	4.24675	0.012987	0.235474	2
ITGAX	-0.0149392	0.0149392	4.25974	0	0.234756	1
ITGB2	-0.028534	0.028534	3.44156	0.0884192	0.290566	3
ITGB4	-0.00064486	0.00064486	3.45455	0.0754322	0.289474	2
KIRREL	-0.00162133	0.00162133	4.25974	0	0.234756	1
PTPRC	-0.00435315	0.00435315	4.25974	0	0.234756	1
SLA	-0.00801702	0.00801702	4.25974	0	0.234756	1
SMO	0.00111046	0.00111046	4.25974	0	0.234756	1
TEK	-0.0155652	0.0155652	3.45455	0.0754322	0.289474	2
YES1	-0.00649715	0.00649715	4.11688	0.134369	0.242902	3
GAB2	-0.00105796	0.00105796	4.54545	0.0034438	0.22	2
GFRA1	0.00978312	0.00978312	4.57143	0	0.21875	1
GHR	-0.00068166	0.00068166	4.57143	0	0.21875	1
GNA12	-0.00672174	0.00672174	1.88889	0.416667	0.529412	3
GNAI1	0.00260315	0.00260315	4.57143	0	0.21875	1
GNB3	-0.016077	0.016077	4.57143	0	0.21875	1
GNB4	0.00491122	0.00491122	4.57143	0	0.21875	1
GNG12	-0.00311863	0.00311863	4.55844	0.012987	0.219373	2
GNG2	0.00499084	0.00499084	4.54545	0.0034438	0.22	2
GNG4	0.00284638	0.00284638	4.57143	0	0.21875	1
GP1BA	0.00405948	0.00405948	4.57143	0	0.21875	1
HGS	0.00360803	0.00360803
IGF1R	0.00219088	0.00219088	4.53247	0.0164308	0.22063	3
IL11RA	0.000166222	0.000166222
IL20RA	0.00942952	0.00942952
IRS1	0.00286453	0.00286453	4.57143	0	0.21875	1
JAK1	0.000777228	0.000777228	4.53247	0.0164308	0.22063	3
KDR	-0.00688479	0.00688479	4.51948	0.0293329	0.221264	4
KIT	-0.00983897	0.00983897	4.55844	0.012987	0.219373	2
KITLG	-0.0167093	0.0167093	4.57143	0	0.21875	1
LCP2	-0.00733829	0.00733829	1	0	1	1
LIFR	0.0033675	0.0033675	4.57143	0	0.21875	1
MUC20	0.0161528	0.0161528
MYO10	0.00355556	0.00355556
NGFR	-0.00525228	0.00525228
PTPRK	-0.00182854	0.00182854
RASA1	0.00727929	0.00727929
RPS6KB1	0.0012766	0.0012766	4.57143	0	0.21875	1
SHC3	0.00297797	0.00297797
SHC4	0.011112	0.011112
SPRY1	0.00427028	0.00427028
SYK	7.8448e-05	7.8448e-05
THPO	0.00576217	0.00576217	4.57143	0	0.21875	1
TREM2	-0.0123426	0.0123426
VAV1	0.00276786	0.00276786	4.57143	0	0.21875	1
VAV2	-0.00387052	0.00387052	4.55844	0.012987	0.219373	2
GTF2B	0.00244091	0.00244091
HDAC4	-0.0056592	0.0056592	8.27273	0.0258891	0.120879	3
SEC24B	-0.000321102	0.000321102
SEC24D	0.00870782	0.00870782
SEC31A	0.0023115	0.0023115
HOMER2	0.0138345	0.0138345	4.57143	0	0.21875	1
HOMER3	-0.00546939	0.00546939	4.57143	0	0.21875	1
HSF1	0.00522618	0.00522618	1	1	1	2
METTL21A	0.0127529	0.0127529
IFNGR1	0.000669538	0.000669538	4.54545	0.0034438	0.22	2
IL1R1	0.0010935	0.0010935	6.44156	0	0.155242	1
PRDM1	-0.00435442	0.00435442	1	1	1	2
JAK3	0.00181099	0.00181099	4.54545	0.0034438	0.22	2
JUP	-0.00927061	0.00927061	4.57143	0	0.21875	1
LIN7A	-3.48069e-05	3.48069e-05
LIN7B	0.00669411	0.00669411	7.84416	0.00021221	0.127483	3
LPAR3	-0.0031442	0.0031442	4.54545	0.0258891	0.22	3
MAFF	0.0129958	0.0129958	4.57143	0	0.21875	1
MAPK7	-0.00740403	0.00740403	8.2987	0	0.120501	1
TFDP1	0.00230592	0.00230592	8.2987	0	0.120501	1
MET	-0.00496905	0.00496905	4.57143	0	0.21875	1
TRAF2	0.00313728	0.00313728	4.50649	0.0632374	0.221902	2
TRIB3	-0.000835638	0.000835638	6.44156	0	0.155242	1
TSC2	0.000480071	0.000480071
MYBL1	-0.00849508	0.00849508
NBN	-0.000436573	0.000436573
PGF	0.00273796	0.00273796	4.57143	0	0.21875	1
RAP1B	3.41721e-05	3.41721e-05
RET	0.00133844	0.00133844	4.54545	0.0258891	0.22	3
TRAF1	-0.000377971	0.000377971
SEMA4A	-0.00155257	0.00155257	1.5	0	0.666667	1
SEMA4F	0.0138041	0.0138041	1.5	0	0.666667	1
SEMA4G	8.10738e-05	8.10738e-05
PRKCD	0.00392544	0.00392544	2.33333	0	0.428571	1
SHB	0.00272947	0.00272947	2.11111	0.222222	0.473684	2
TGFB1I1	0.00613195	0.00613195	2.33333	0	0.428571	1
VTN	-0.0036643	0.0036643	2.11111	0.222222	0.473684	2
RAD50	0.000123852	0.000123852
RIMS1	0.0144577	0.0144577	7.87013	0	0.127063	1
RPL26	-0.00268884	0.00268884
RPL29	0.00117782	0.00117782
RPL9	0.00436217	0.00436217	1	1	1	4
RPS23	0.0181704	0.0181704
SNAP23	-0.00234783	0.00234783	1	0	1	1
rs10093866	0.00612664	0.00612664	1.5	0	0.666667	1
rs1010	-0.00135441	0.00135441	1.66667	0	0.6	1
rs10106202	-0.00213624	0.00213624	3.04167	0	0.328767	1
rs10201980	0.00363762	0.00363762
rs1050541	-0.00948737	0.00948737
rs1057547	-0.01282	0.01282
rs10747037	2.22235e-05	2.22235e-05
rs10763862	-0.00494651	0.00494651
rs10854880	0.00509334	0.00509334
rs10881574	-0.00281716	0.00281716
rs10893872	0.0015857	0.0015857	2.88889	0	0.346154	1
rs10901319	0.00143801	0.00143801	5.94156	0	0.168306	1
rs10911193	0.00325129	0.00325129	5.92857	0	0.168675	1
rs10913508	-0.00706284	0.00706284
rs10919543	-0.00277891	0.00277891
rs10947500	0.00201111	0.00201111
rs10987899	-0.00246041	0.00246041	1.5	0	0.666667	1
rs11025539	0.000786876	0.000786876
rs11102304	0.00542058	0.00542058
rs11145913	2.22235e-05	2.22235e-05
rs11169462	0.004903	0.004903
rs111885088	0.00430009	0.00430009
rs11211479	-0.0038484	0.0038484	2.88889	0	0.346154	1
rs11246173	0.00272714	0.00272714
rs11248864	0.000578596	0.000578596
rs113647785	0.00331264	0.00331264	5.55195	0	0.180117	1
rs113656521	0.0060802	0.0060802
rs113872034	-0.000193307	0.000193307
rs114456022	0.0004535	0.0004535
rs11576415	0.00394246	0.00394246
rs11578611	-0.0057552	0.0057552	2.88889	0	0.346154	1
rs11584814	0.00108539	0.00108539
rs11746535	0.000263716	0.000263716
rs117569851	0.000573326	0.000573326
rs118045310	-0.00858593	0.00858593
rs11837918	-0.00283597	0.00283597
rs11897326	-0.0130143	0.0130143	1.5	0	0.666667	1
rs11979498	0.00943854	0.00943854
rs12000617	-0.00369498	0.00369498
rs12025628	-0.0142252	0.0142252	5.55195	0	0.180117	1
rs12035498	0.00325129	0.00325129	5.92857	0	0.168675	1
rs12129188	0.00369474	0.00369474	1.5	0	0.666667	1
rs12189781	0.00363241	0.00363241	5.94156	0	0.168306	1
rs12308180	-0.00835383	0.00835383	1.5	0	0.666667	1
rs12402853	-0.000329624	0.000329624
rs12435266	-0.00578721	0.00578721
rs12452116	-0.00683692	0.00683692
rs12635140	-0.00554006	0.00554006
rs12879229	0.00631143	0.00631143
rs12945394	-0.0068877	0.0068877
rs1296028	0.000209544	0.000209544
rs12989988	-0.00311306	0.00311306	9.26623	0	0.107919	1
rs13042447	0.00678414	0.00678414
rs13127551	0.00920822	0.00920822
rs13144811	0.0105021	0.0105021
rs13146634	0.0105021	0.0105021
rs13161334	0.00947737	0.00947737
rs131813	-0.00131772	0.00131772
rs13182872	-0.000154905	0.000154905
rs13189629	0.00671165	0.00671165	5.24026	0	0.19083	1
rs142560156	-0.00360004	0.00360004
rs149148679	-0.00721187	0.00721187	7.42208	0	0.134733	1
rs1562323	-0.00135441	0.00135441	1.66667	0	0.6	1
rs15997	-0.00250647	0.00250647
rs17011297	-0.0131251	0.0131251	7.56494	0	0.132189	1
rs17065510	0.000443566	0.000443566
rs17281809	-0.00503427	0.00503427
rs17427548	0.00143299	0.00143299	3.04167	0	0.328767	1
rs17680980	0.0105021	0.0105021
rs180793169	-0.00134204	0.00134204
rs180890479	-0.00926666	0.00926666
rs1809300	0.00500864	0.00500864
rs188451923	0.0026824	0.0026824
rs192266	-0.011582	0.011582	1	0	1	1
rs1928573	0.00992489	0.00992489
rs2162450	-0.00143562	0.00143562
rs2173603	-0.000715321	0.000715321
rs2190219	0.0111707	0.0111707
rs2236417	-0.0023932	0.0023932
rs2286614	-0.00185936	0.00185936
rs2290638	0.00985071	0.00985071
rs2294450	0.00130184	0.00130184
rs2298161	0.000704557	0.000704557
rs2341234	0.000167069	0.000167069
rs2366639	-0.00135441	0.00135441	1.66667	0	0.6	1
rs2370141	-0.00147903	0.00147903
rs2403586	0.000786876	0.000786876
rs2403588	0.000786876	0.000786876
rs2419568	0.0048667	0.0048667	3.11111	0	0.321429	1
rs2435366	-0.00492429	0.00492429	5.53896	0	0.180539	1
rs2436083	0.00375526	0.00375526	5.24026	0	0.19083	1
rs2473325	-0.000892751	0.000892751
rs2504016	0.00401543	0.00401543
rs2505998	-0.00492429	0.00492429	5.53896	0	0.180539	1
rs2623873	-0.0148299	0.0148299	7.87662	0	0.126958	1
rs2662959	-0.00736607	0.00736607	1	0	1	1
rs2687968	0.00382898	0.00382898	1.75	0	0.571429	1
rs2687972	0.00382898	0.00382898	1.75	0	0.571429	1
rs2766981	-0.0010223	0.0010223
rs2789535	0.000399531	0.000399531
rs2797824	0.00250874	0.00250874	5.55195	0	0.180117	1
rs2862235	0.00832804	0.00832804
rs28624115	-0.000727415	0.000727415
rs2864963	-0.00686716	0.00686716
rs28654619	0.00523385	0.00523385	7.46104	0	0.13403	1
rs2892844	-0.0079838	0.0079838	5.53896	0	0.180539	1
rs294219	0.00723035	0.00723035
rs2943811	-0.00293415	0.00293415
rs2976011	-0.0014743	0.0014743
rs2994326	0.000992327	0.000992327
rs2994329	-0.00204678	0.00204678
rs3024912	0.000666573	0.000666573
rs3091397	-0.00131772	0.00131772
rs34057093	-0.00508692	0.00508692
rs34154902	-0.00525294	0.00525294
rs34750569	-0.00340963	0.00340963
rs34832017	0.00288731	0.00288731
rs35481364	-0.00170062	0.00170062
rs35554027	0.00576944	0.00576944	5.52597	0	0.180964	1
rs356224	-0.000760188	0.000760188	6.96753	0	0.143523	1
rs35705966	0.0146869	0.0146869
rs35887529	0.00442958	0.00442958
rs36001311	-0.00646702	0.00646702
rs36008476	0.00158313	0.00158313
rs3739943	2.22235e-05	2.22235e-05
rs3747026	0.00149494	0.00149494
rs3747547	-0.00819924	0.00819924	3	0	0.333333	1
rs3757354	0.00577298	0.00577298
rs3763468	0.0121485	0.0121485	4.64286	0	0.215385	1
rs3813020	0.00113285	0.00113285	3.04167	0	0.328767	1
rs3814058	-0.00331874	0.00331874
rs3823288	-0.00559086	0.00559086
rs3824886	0.000786876	0.000786876
rs3826425	-0.00350254	0.00350254
rs4256829	-0.00826871	0.00826871	5.53896	0	0.180539	1
rs4271231	0.000414418	0.000414418
rs4328228	0.00209039	0.00209039	2.88889	0	0.346154	1
rs441019	-0.00061413	0.00061413	4.43506	0	0.225476	1
rs4607517	-0.00665675	0.00665675
rs4678197	0.00125005	0.00125005
rs4696226	-0.00666381	0.00666381
rs4729101	-0.000665377	0.000665377
rs4729103	-0.000665377	0.000665377
rs4740358	-0.00114768	0.00114768
rs4748176	-0.00387868	0.00387868
rs4768866	-0.00312782	0.00312782
rs4800835	-0.00407888	0.00407888
rs4821907	-0.000866098	0.000866098
rs4850007	0.00445155	0.00445155
rs4880151	2.22235e-05	2.22235e-05
rs4896616	0.000347973	0.000347973
rs4910847	-0.011371	0.011371
rs4946722	0.00181861	0.00181861	1.5	0	0.666667	1
rs4953030	0.00150142	0.00150142
rs4958252	0.00221473	0.00221473
rs4977216	-0.00219663	0.00219663	1.5	0	0.666667	1
rs502783	-0.00591791	0.00591791	1.5	0	0.666667	1
rs518440	-0.00383853	0.00383853
rs537	0.00429838	0.00429838
rs538681	-0.00601407	0.00601407
rs555413	-0.00644573	0.00644573
rs55888366	0.00201349	0.00201349
rs57535767	0.00284142	0.00284142
rs5761333	-0.0020186	0.0020186
rs5771266	0.001294	0.001294
rs57884771	0.00529966	0.00529966
rs59511744	0.00358216	0.00358216
rs59672575	0.000579529	0.000579529
rs59885791	-0.000991354	0.000991354	5.51299	0	0.18139	1
rs59943133	-0.00793266	0.00793266
rs6001508	0.000563768	0.000563768
rs6002206	0.00418172	0.00418172
rs6094373	-0.0030176	0.0030176
rs6095985	0.00305967	0.00305967
rs6126029	-0.000638376	0.000638376
rs61525822	-0.00290937	0.00290937
rs61768861	0.000558806	0.000558806
rs61901649	-0.00122671	0.00122671
rs62308098	0.00121158	0.00121158
rs640180	0.00183247	0.00183247	5.55195	0	0.180117	1
rs6466155	0.00297844	0.00297844
rs6476933	0.00720179	0.00720179
rs648651	-0.0060899	0.0060899
rs6506475	0.00113988	0.00113988	5.11039	0	0.19568	1
rs6531717	0.00408322	0.00408322	1.75	0	0.571429	1
rs6532536	-0.00541171	0.00541171
rs6679354	-0.00291409	0.00291409
rs6691239	-0.000329624	0.000329624
rs6722418	-0.00132831	0.00132831
rs6731907	-0.00236186	0.00236186	9.26623	0	0.107919	1
rs6758201	-0.00704792	0.00704792
rs67623158	-0.00493807	0.00493807
rs679244	-0.00268006	0.00268006
rs6806483	-0.000715321	0.000715321
rs6882277	-0.00648482	0.00648482	5.24026	0	0.19083	1
rs6944607	-0.000566854	0.000566854	2.77778	0	0.36	1
rs6989717	0.00558531	0.00558531
rs7183232	-0.000704843	0.000704843
rs7222312	-0.00206406	0.00206406
rs7237100	0.00298556	0.00298556
rs7251937	0.00381684	0.00381684
rs7258526	0.0117579	0.0117579
rs72681584	-0.00124919	0.00124919
rs72725901	0.00090135	0.00090135
rs72868250	-0.00125193	0.00125193	1.5	0	0.666667	1
rs72915335	-0.0322725	0.0322725
rs7302127	0.00129796	0.00129796
rs73162844	5.66616e-05	5.66616e-05
rs7324195	-0.00996461	0.00996461
rs73402845	-0.00442152	0.00442152
rs734181	-0.00492158	0.00492158
rs73588815	0.000696333	0.000696333	5.94156	0	0.168306	1
rs73790690	0.00493666	0.00493666
rs739438	0.00115403	0.00115403	3	0	0.333333	1
rs74372523	-0.000778979	0.000778979
rs74533390	0.00399872	0.00399872	1	0	1	1
rs7484068	0.000345443	0.000345443
rs75134056	-0.00997994	0.00997994	3.04167	0	0.328767	1
rs751985	-0.00172023	0.00172023
rs75355797	-0.00409768	0.00409768
rs7536436	-0.00291409	0.00291409
rs7623381	-0.000715321	0.000715321
rs7625610	-0.000715321	0.000715321
rs7659911	-0.000991354	0.000991354	5.51299	0	0.18139	1
rs77210702	-0.00346676	0.00346676
rs7738943	0.00124163	0.00124163
rs78327335	-0.0167428	0.0167428
rs78534374	-0.00567233	0.00567233
rs78784839	0.000263716	0.000263716
rs78865465	0.00472109	0.00472109
rs78980630	0.00130935	0.00130935
rs79011982	0.00253414	0.00253414
rs7914799	-0.00564599	0.00564599
rs7941648	-0.00147903	0.00147903
rs7947407	0.00164168	0.00164168
rs7949394	-0.00147903	0.00147903
rs7952279	-0.00540262	0.00540262
rs798541	0.000577819	0.000577819	2.77778	0	0.36	1
rs8007383	0.00108614	0.00108614
rs80253694	0.00301989	0.00301989
rs80263403	-0.000778979	0.000778979
rs8057321	0.00232628	0.00232628	3.04167	0	0.328767	1
rs8116059	-0.00727974	0.00727974
rs8118790	0.00207342	0.00207342
rs822733	0.00114312	0.00114312
rs872800	0.00844304	0.00844304	5.52597	0	0.180964	1
rs890831	-0.000472497	0.000472497
rs9609585	0.00619523	0.00619523	1	0	1	1
rs9611142	-0.000553363	0.000553363
rs9689091	0.0041712	0.0041712
rs9820563	0.00343969	0.00343969
rs9897348	-0.00315965	0.00315965
rs9914267	0.0124854	0.0124854
rs9933843	0.00190403	0.00190403
rs9940250	-0.00538775	0.00538775

## Sheet: Fold 3
	Weights	Absolute Weight	AverageShortestPathLength	BetweennessCentrality	ClosenessCentrality	Degree
ANKRD40(Protein)	0.0114032	0.0114032
APP(Protein)	-0.00195934	0.00195934	5.89571	0.315837	0.169615	7
APP(Protein)	-0.0189602	0.0189602	5.89571	0.315837	0.169615	7
APP(Protein)	-0.00996973	0.00996973	5.89571	0.315837	0.169615	7
C1QA(Protein)	0.00246712	0.00246712	1	1	1	2
CD2AP(Protein)	0.006872	0.006872	1	0	1	1
CD44(Protein)	-0.0194729	0.0194729	4.66871	0.462092	0.214192	17
DOCK2(Protein)	-0.00963672	0.00963672	5.99387	0	0.166837	1
FBXO2(Protein)	-0.0227063	0.0227063	1.26471	0.980392	0.790698	25
FCER1G(Protein)	0.0175513	0.0175513	6.23926	0	0.160275	1
FYN(Protein)	-0.0166744	0.0166744	3.9816	0.640839	0.251156	30
GSTP1(Protein)	-0.00788659	0.00788659	6.2638	0	0.159647	1
HSPB2(Protein)	-0.00337026	0.00337026	11.0245	0	0.0907067	1
IGFBP5(Protein)	-0.0332785	0.0332785
KIF5B(Protein)	0.00983234	0.00983234	1.66667	0	0.6	1
MAPT(Protein)	0.01385	0.01385	11.0123	0.0122699	0.0908078	2
MEF2C(Protein)	-0.00391195	0.00391195	9.08589	0.118534	0.110061	7
PADI2(Protein)	-0.00828601	0.00828601
PLXNB1(Protein)	-0.00828058	0.00828058	1	1	1	4
PVALB(Protein)	0.012278	0.012278
SASH1(Protein)	0.00388586	0.00388586
SLC6A12(Protein)	0.00425801	0.00425801	1.66667	0	0.6	1
SNAP25(Protein)	0.00576313	0.00576313	7.50307	0.0397132	0.133279	4
SNAP29(Protein)	0.00592259	0.00592259	1.5	0	0.666667	1
SNAP47(Protein)	-0.000395029	0.000395029
SNCA(Protein)	-0.00249404	0.00249404	5.74847	0.223889	0.173959	6
STX12(Protein)	-0.00470363	0.00470363
STX1A(Protein)	0.0108433	0.0108433	7.47853	0.0634957	0.133716	4
STX4(Protein)	0.00911817	0.00911817	9.41718	0.0122699	0.106189	2
STX5(Protein)	-0.012237	0.012237	1	1	1	3
STXBP1(Protein)	0.00427832	0.00427832	7.52761	0.0153248	0.132844	3
STXBP3(Protein)	0.000263505	0.000263505
STXBP5(Protein)	-0.0227437	0.0227437
STXBP6(Protein)	0.00641168	0.00641168	1	0	1	1
SV2B(Protein)	-0.012457	0.012457	6.52147	0.0135196	0.15334	7
SYN1(Protein)	-0.0149033	0.0149033
SYN2(Protein)	-0.0287461	0.0287461	1.33333	0.666667	0.75	2
SYN3(Protein)	0.00769735	0.00769735	1.5	0	0.666667	1
SYT11(Protein)	-0.00412477	0.00412477
SYT12(Protein)	0.013616	0.013616
TARDBP(Protein)	0.00223788	0.00223788
VGF(Protein)	0.0457639	0.0457639
VPS35(Protein)	-0.0246158	0.0246158
AP2B1(Protein)	-0.00335893	0.00335893	2.33333	0.112698	0.428571	5
ATP5J2(Protein)	0.0010577	0.0010577
BCR(Protein)	0.0152456	0.0152456	1.25	0.833333	0.8	3
BIN1(Protein)	0.00748402	0.00748402
BIN1(Protein)	-0.00323575	0.00323575
BIN1(Protein)	-0.0112165	0.0112165
C9orf16(Protein)	-0.0136783	0.0136783
C9orf16(Protein)	-0.0109332	0.0109332
CASS4(Protein)	-0.00334579	0.00334579
CBX1(Protein)	0.00303732	0.00303732
CLTA(Protein)	0.00903087	0.00903087	1.66667	0.665079	0.6	8
CLU(Protein)	0.00411102	0.00411102
CLU(Protein)	0.00487033	0.00487033
EPS15(Protein)	-0.0143859	0.0143859	2.6	0.247619	0.384615	2
EPS15L1(Protein)	0.000873633	0.000873633	4.33333	0	0.230769	1
FCHO2(Protein)	0.0234132	0.0234132	2.73333	0.0126984	0.365854	2
FERMT2(Protein)	0.0101497	0.0101497
GFAP(Protein)	-0.00111743	0.00111743	1	0	1	1
GFAP(Protein)	-0.00408784	0.00408784	1	0	1	1
INPPL1(Protein)	-0.00625026	0.00625026	1.5	0	0.666667	1
LDHA(Protein)	0.0151183	0.0151183	7.35583	0.234644	0.135947	4
LDHA(Protein)	0.0112089	0.0112089	7.35583	0.234644	0.135947	4
MAPT(Protein)	0.0133562	0.0133562	11.0123	0.0122699	0.0908078	2
MAPT(Protein)	-0.0124983	0.0124983	11.0123	0.0122699	0.0908078	2
MAPT(Protein)	2.11549e-05	2.11549e-05	11.0123	0.0122699	0.0908078	2
MAPT(Protein)	-0.00192377	0.00192377	11.0123	0.0122699	0.0908078	2
MAPT(Protein)	0.00188456	0.00188456	11.0123	0.0122699	0.0908078	2
MAPT(Protein)	0.00702142	0.00702142	11.0123	0.0122699	0.0908078	2
MLF2(Protein)	-0.00405892	0.00405892
NDUFA5(Protein)	-0.0018966	0.0018966
NDUFV1(Protein)	0.0043121	0.0043121
PIK3R1(Protein)	0.00555306	0.00555306	4.27607	0.586041	0.233859	39
PTK2B(Protein)	0.0133316	0.0133316	4.98773	0.107324	0.200492	6
PTPRD(Protein)	0.0185691	0.0185691
RPL10A(Protein)	-0.00434297	0.00434297	9.19632	0.0485117	0.108739	6
RPL35(Protein)	0.00608702	0.00608702	9.23313	0.0119291	0.108306	3
RPL35(Protein)	-0.00289332	0.00289332	9.23313	0.0119291	0.108306	3
RPL35A(Protein)	0.00133381	0.00133381
SDHB(Protein)	0.00015229	0.00015229
SDHB(Protein)	0.00113109	0.00113109
SDHC(Protein)	0.000722736	0.000722736	1.66667	0	0.6	2
SDHC(Protein)	-0.00272898	0.00272898	1.66667	0	0.6	2
SDHD(Protein)	0.00249164	0.00249164
SNAP25(Protein)	-0.00262289	0.00262289	7.50307	0.0397132	0.133279	4
SNAP25(Protein)	-0.0160806	0.0160806	7.50307	0.0397132	0.133279	4
SNAP25(Protein)	-0.00289988	0.00289988	7.50307	0.0397132	0.133279	4
STXBP1(Protein)	0.011031	0.011031	7.52761	0.0153248	0.132844	3
TPRG1L(Protein)	-0.00462407	0.00462407
UGT8(Protein)	-0.000288848	0.000288848
UQCR10(Protein)	0.000661117	0.000661117
UQCRC2(Protein)	0.00535314	0.00535314
UQCRC2(Protein)	0.00356035	0.00356035
VDAC2(Protein)	-0.00489281	0.00489281
VDAC2(Protein)	-0.00760843	0.00760843
AK4	-0.000323682	0.000323682
C1QA	-0.00306066	0.00306066	1.5	0	0.666667	1
CD2AP	-0.0205612	0.0205612	1	0	1	1
CD44	-0.0109679	0.0109679	5.66258	0	0.176598	1
DOCK2	-0.000451419	0.000451419
FCER1G	-0.00261602	0.00261602	5.2454	0.0244641	0.190643	3
KIF5B	-0.00571427	0.00571427	1	1	1	3
SLC6A12	-0.0176885	0.0176885	1	1	1	3
SNAP29	0.00427375	0.00427375	1	1	1	2
SNCA	-0.00218525	0.00218525	6.74233	0	0.148317	1
STXBP6	0.00237689	0.00237689	1	0	1	1
SV2B	-0.00101518	0.00101518	7.51534	0	0.133061	1
SYN2	-0.00188107	0.00188107	1.33333	0.666667	0.75	2
SYN3	0.011369	0.011369	1	1	1	2
UNC5C	-0.0118332	0.0118332
VAMP5	-0.00794822	0.00794822
AMPD2	-0.0164413	0.0164413	1	0	1	1
BCR	-0.00295728	0.00295728	2	0	0.5	1
CLINT1	0.000520057	0.000520057
HSPA8	0.00273684	0.00273684	6.58282	0.148274	0.151911	4
RUVBL1	0.000720556	0.000720556	1	0	1	1
SDHC	0.00777747	0.00777747	1	1	1	4
TPRG1L	-0.000345141	0.000345141
ACTN1	-0.000426738	0.000426738
AGER	0.00269059	0.00269059	5.26994	0	0.189756	1
AKT1	0.00986194	0.00986194
AKT3	0.000351648	0.000351648
ANGPT2	-0.0152534	0.0152534	4.22699	0.056102	0.236575	2
ARF6	0.000654223	0.000654223	1.93333	0.401905	0.517241	4
DNAL4	-0.00515931	0.00515931	2.46667	0.0114286	0.405405	2
EPN2	0.00822687	0.00822687	2.33333	0.0590476	0.428571	3
RPS6KA1	-0.00107651	0.00107651	2.46667	0.0114286	0.405405	2
RPS6KA5	0.00222673	0.00222673	2.46667	0.0114286	0.405405	2
GPIHBP1	-0.0025228	0.0025228
LPL	-0.00455624	0.00455624
LRP8	-0.00321957	0.00321957
PPARG	-0.0152489	0.0152489
CASP6	-0.00777247	0.00777247	6.88957	0	0.145147	1
CASP8	0.00968131	0.00968131	6.88957	0	0.145147	1
EBF1	-0.0151751	0.0151751	6.8773	0.0122699	0.145406	2
GPSM1	-0.00523464	0.00523464	6.88957	0	0.145147	1
NFKB1	-0.0235712	0.0235712	5.26994	0.319852	0.189756	3
RAD21	8.82998e-05	8.82998e-05
RXRA	0.00100361	0.00100361	6.8773	0.0122699	0.145406	2
TCF12	0.00201049	0.00201049	6.61963	0.234947	0.151066	2
ARAP2	-0.00150462	0.00150462	2.6	0	0.384615	1
ARFGAP3	0.0010789	0.0010789	2.46667	0.133333	0.405405	2
ATF1	-0.0104164	0.0104164	8.34969	0	0.119765	1
BAD	-0.00137283	0.00137283
BCL6	-0.00233892	0.00233892
CTSC	0.0203189	0.0203189	1	0	1	1
CTSO	0.00630806	0.00630806
CTSS	-0.0188928	0.0188928	1	0	1	1
DDIT3	0.00193754	0.00193754
MAPK10	-0.00100437	0.00100437	1	0	1	1
REL	0.00911048	0.00911048
STAT1	-0.00281901	0.00281901	1	0	1	1
TP53	-0.00231316	0.00231316
ETS1	-0.000850532	0.000850532	1.5	0.5	0.666667	2
GATA2	0.00057459	0.00057459	2	0	0.5	1
BET1L	0.00684525	0.00684525	1.66667	0	0.6	1
PIK3CA	-0.0135283	0.0135283
SERPING1	-0.00778921	0.00778921	1.5	0	0.666667	1
CASP3	-0.00912595	0.00912595	12.0061	0	0.0832907	1
CAV2	-0.00679635	0.00679635	4.97546	0	0.200986	1
CBL	0.000364142	0.000364142
CBLB	-0.0101318	0.0101318	4.97546	0	0.200986	1
CCNF	-0.00282551	0.00282551	2.23529	0	0.447368	1
COL1A2	-0.0129679	0.0129679	4.34969	0.0801333	0.229901	4
COL4A2	-0.00344861	0.00344861	4.37423	0.0556692	0.228611	2
COL4A3	-0.0140536	0.0140536	4.37423	0.0556692	0.228611	2
COL4A4	-0.000180166	0.000180166
COL6A1	-0.00576048	0.00576048	4.37423	0.0556692	0.228611	2
COL6A2	-0.0104688	0.0104688	4.36196	0.0679391	0.229255	3
COL9A1	0.016192	0.016192	4.37423	0.0556692	0.228611	2
COL9A3	0.0228003	0.0228003	4.37423	0.0556692	0.228611	2
LAMA1	-0.00475706	0.00475706	5.63804	0.00386276	0.177367	2
LAMA2	-0.0168781	0.0168781	5.62577	0.0161327	0.177754	3
LAMA3	-0.00397975	0.00397975	5.63804	0.00386276	0.177367	2
LAMA4	-0.00690255	0.00690255	5.62577	0.0161327	0.177754	3
LAMC1	-0.00324756	0.00324756	5.63804	0.00386276	0.177367	2
LAMC3	-0.00956954	0.00956954	5.62577	0.0161327	0.177754	3
MMP14	0.00223833	0.00223833	5.66258	0	0.176598	1
MMP15	0.00593246	0.00593246	5.65031	0.0122699	0.176982	2
THBS2	0.00584627	0.00584627	1	1	1	2
CDKN2A	-0.00867178	0.00867178	5.26994	0	0.189756	1
CEBPB	0.00185634	0.00185634
GPLD1	0.0105832	0.0105832	2.46667	0.133333	0.405405	2
COL12A1	0.0119838	0.0119838	4.97546	0	0.200986	1
COL5A1	-0.0038854	0.0038854	4.97546	0	0.200986	1
COL5A2	-0.00487958	0.00487958	4.96319	0.0122699	0.201483	2
COX18	0.00775364	0.00775364
LRPPRC	-0.0022131	0.0022131	1	1	1	2
SCO1	0.00573608	0.00573608	1	0	1	1
SURF1	-0.00918442	0.00918442
CREBBP	-0.00263375	0.00263375	8.21472	0.126638	0.121733	2
CSF1R	0.00523738	0.00523738	5.26994	0	0.189756	1
CSK	-0.00360834	0.00360834	4.10429	0.171985	0.243647	3
CSNK1D	-0.00157678	0.00157678	1.66667	0	0.6	1
DLG1	-0.00426219	0.00426219	5.26994	0	0.189756	1
FGR	0.00979001	0.00979001	5	0.236537	0.2	3
HCK	-0.000394567	0.000394567
DTX3L	0.00553872	0.00553872	2.17647	0.0588235	0.459459	2
E2F1	0.0131606	0.0131606	10.0798	0	0.0992088	1
E2F3	0.00542054	0.00542054	10.0798	0	0.0992088	1
EPHA5	0.0217813	0.0217813	4.97546	0	0.200986	1
EPOR	0.00704207	0.00704207
PTPN3	0.000830689	0.000830689	3.4	0.133333	0.294118	2
ERBB2	-0.00541303	0.00541303	5.26994	0	0.189756	1
ETV4	-0.00337239	0.00337239	2	0	0.5	1
EXOSC1	0.0110542	0.0110542
EXOSC6	-0.00265873	0.00265873
EXOSC8	0.00568376	0.00568376
EXOSC9	0.0248042	0.0248042	1	0	1	1
F11R	-0.00399249	0.00399249	5.26994	0	0.189756	1
FAU	-0.00296753	0.00296753	10.1902	0	0.0981337	1
FBXL14	0.00377133	0.00377133	2.23529	0	0.447368	1
FBXL18	-0.0168925	0.0168925	2.23529	0	0.447368	1
FBXL20	0.00185423	0.00185423	2.23529	0	0.447368	1
FBXL7	0.0057066	0.0057066	2.23529	0	0.447368	1
FBXO30	0.00745468	0.00745468	2.17647	0.0588235	0.459459	2
FBXO31	-1.6637e-05	1.6637e-05
FBXO32	-0.00627573	0.00627573	2.11765	0.115865	0.472222	3
FBXO40	-0.00853116	0.00853116	2.23529	0	0.447368	1
FBXO41	-0.000708993	0.000708993	2.17647	0.0588235	0.459459	2
FBXO44	-0.00133741	0.00133741	2.17647	0.0588235	0.459459	2
FBXW8	0.00231128	0.00231128	2.17647	0.0588235	0.459459	2
FBXW9	-0.0151662	0.0151662	2.23529	0	0.447368	1
HECTD2	0.00196344	0.00196344	2.23529	0	0.447368	1
HERC6	-0.0154773	0.0154773	2.23529	0	0.447368	1
LONRF1	-0.0108796	0.0108796	2.23529	0	0.447368	1
NEDD4L	-0.00128695	0.00128695	2.11765	0.115865	0.472222	3
RBCK1	0.000736129	0.000736129	2.23529	0	0.447368	1
RNF144B	-0.00380124	0.00380124	2.23529	0	0.447368	1
RNF19A	0.00308105	0.00308105	2.23529	0	0.447368	1
TRIM36	0.00100464	0.00100464	2.23529	0	0.447368	1
TRIM69	-0.00280833	0.00280833	2.23529	0	0.447368	1
UBB	0.00144413	0.00144413	2.23529	0	0.447368	1
UNKL	0.00613642	0.00613642	2.23529	0	0.447368	1
ZNRF2	0.00744394	0.00744394	2.23529	0	0.447368	1
FES	-0.00937209	0.00937209	4.22699	0.056102	0.236575	2
FGFR1	0.000495248	0.000495248
FLT1	0.00449769	0.00449769	5.26994	0	0.189756	1
FLT3	0.00103975	0.00103975	5.26994	0	0.189756	1
ITGA1	0.0110622	0.0110622	4.96319	0.0122699	0.201483	2
ITGA10	-0.0163115	0.0163115	4.97546	0	0.200986	1
ITGA11	-0.00933549	0.00933549	4.96319	0.0122699	0.201483	2
ITGA2	0.0233623	0.0233623	4.22699	0.056102	0.236575	2
ITGA3	-0.00515907	0.00515907	4.97546	0	0.200986	1
ITGA6	-0.00144659	0.00144659	4.22699	0.056102	0.236575	2
ITGA9	0.0107559	0.0107559	4.97546	0	0.200986	1
ITGAE	0.00976164	0.00976164	4.91411	0.0605923	0.203496	6
ITGAV	0.000667302	0.000667302	4.22699	0.056102	0.236575	2
ITGAX	-0.0139445	0.0139445	4.96319	0.0122699	0.201483	2
ITGB2	-0.0228373	0.0228373	4.21472	0.0683719	0.237263	3
KIRREL	-0.00904076	0.00904076	4.97546	0	0.200986	1
PTPRC	-0.017299	0.017299	4.97546	0	0.200986	1
SLA	-0.0196489	0.0196489	4.97546	0	0.200986	1
GAB2	-0.00316417	0.00316417	5.26994	0	0.189756	1
GFRA1	-0.00241718	0.00241718	5.26994	0	0.189756	1
GNA12	-0.0023611	0.0023611	5.95706	0.0244641	0.167868	3
GNAI1	0.000701812	0.000701812	5.25767	0.0122699	0.190198	2
GNB3	-0.0159548	0.0159548	5.26994	0	0.189756	1
GNB4	0.00285285	0.00285285	5.26994	0	0.189756	1
GNG12	-0.00087404	0.00087404	5.26994	0	0.189756	1
GNG13	-0.00731603	0.00731603	5.26994	0	0.189756	1
GNG4	0.00113576	0.00113576	5.26994	0	0.189756	1
GP1BA	0.0050943	0.0050943	5.26994	0	0.189756	1
HGS	0.000966418	0.000966418
IL11RA	0.00453649	0.00453649	1	1	1	2
IL20RA	0.015234	0.015234
IRS1	0.00220012	0.00220012	5.26994	0	0.189756	1
KDR	-0.00465178	0.00465178	5.2454	0.0244641	0.190643	3
KIT	-0.00949001	0.00949001	5.26994	0	0.189756	1
KITLG	-0.014598	0.014598	5.26994	0	0.189756	1
LCP2	-0.00830354	0.00830354
MUC20	0.00540755	0.00540755
PDGFA	-0.00351906	0.00351906	5.26994	0	0.189756	1
PTPRB	0.00060081	0.00060081
PTPRK	-0.00592039	0.00592039
RPS6KB1	0.000289266	0.000289266
SHC3	0.00484425	0.00484425
SHC4	0.00222702	0.00222702
SPRY4	0.000297228	0.000297228
TREM2	-0.00422935	0.00422935
TSG101	0.00165821	0.00165821
YWHAH	-0.000522137	0.000522137	1	1	1	2
HDAC4	-0.0119486	0.0119486	10.0798	0	0.0992088	1
SEC24A	-0.00809162	0.00809162
SEC24D	0.00771312	0.00771312	1	0	1	1
SEC31A	0.00363811	0.00363811
HOMER2	0.016147	0.016147	5.26994	0	0.189756	1
HOMER3	-0.00249408	0.00249408	5.26994	0	0.189756	1
HSF1	0.00202011	0.00202011	1	0	1	1
HSPA1B	0.00650595	0.00650595	6.74233	0	0.148317	1
METTL21A	0.0116057	0.0116057	1	0	1	1
MAPK12	0.00466054	0.00466054	10.0307	0.0485496	0.0996942	4
IFNGR1	0.00981651	0.00981651	5.26994	0	0.189756	1
IL1R1	0.0144711	0.0144711	1	0	1	1
PRDM1	-0.00382676	0.00382676	1	1	1	2
INSR	0.00531894	0.00531894	5.26994	0	0.189756	1
JAK3	0.00523772	0.00523772	5.26994	0	0.189756	1
JUP	-0.0117694	0.0117694	5.26994	0	0.189756	1
MYC	0.00597089	0.00597089	8.2638	0.0828095	0.12101	3
LIN7B	0.0102705	0.0102705	8.42331	0.00058068	0.118718	3
LPAR3	-0.00881831	0.00881831	5.25767	0.0122699	0.190198	2
MAFF	0.0151282	0.0151282	5.26994	0	0.189756	1
MAFK	0.000444009	0.000444009
MAPK7	-0.00707445	0.00707445	10.0798	0	0.0992088	1
TFDP1	0.00435813	0.00435813	10.0798	0	0.0992088	1
RRAGC	-0.000634798	0.000634798	1	0	1	1
TRIB3	-0.00190849	0.00190849
TSC2	0.00149069	0.00149069
MYBL1	-0.0068378	0.0068378
OSBP	-0.00120517	0.00120517	1	1	1	2
PGF	0.00016422	0.00016422
SEMA4A	-0.00297343	0.00297343	1.75	0	0.571429	1
SEMA4D	0.00595905	0.00595905	1.75	0	0.571429	1
SEMA4F	0.0120354	0.0120354	1.75	0	0.571429	1
SEMA4G	0.0115311	0.0115311	1.75	0	0.571429	1
PRKCD	0.0191159	0.0191159	5.96933	0.0122699	0.167523	2
PRKCQ	-0.0223353	0.0223353	5.9816	0	0.167179	1
TGFB1I1	0.00119301	0.00119301	5.9816	0	0.167179	1
VTN	-0.00410056	0.00410056	5.96933	0.0122699	0.167523	2
RAB33B	-0.00707886	0.00707886	1.66667	0	0.6	1
RIMS1	0.00739183	0.00739183	8.48466	0.0122699	0.11786	2
RPL13A	-0.00118341	0.00118341	10.1779	0.00010099	0.098252	2
RPS10	-5.41323e-05	5.41323e-05
RPS23	0.0176038	0.0176038	10.1902	0	0.0981337	1
RPS26	-0.0126833	0.0126833	10.1902	0	0.0981337	1
RPSA	0.00713445	0.00713445	10.1779	0.00010099	0.098252	2
SPCS3	0.000484842	0.000484842
SLC32A1	0.00450174	0.00450174	8.39877	0.0250448	0.119065	5
SNAP23	-0.0063735	0.0063735	10.411	0	0.0960519	1
TOR1A	-0.00721015	0.00721015	6.74233	0	0.148317	1
TOR2A	-0.0062447	0.0062447	6.71779	0.0244641	0.148858	3
VAMP3	0.000838448	0.000838448	8.43558	0.0365069	0.118545	3
rs10093866	0.000795458	0.000795458	1	0	1	1
rs10106202	-0.00549038	0.00549038	3.08824	0	0.32381	1
rs1057547	-0.00723769	0.00723769
rs10824036	-0.000675421	0.000675421
rs10881574	-0.012647	0.012647	7.87117	0	0.127046	1
rs10901319	0.0100528	0.0100528	6.61963	0	0.151066	1
rs10908821	0.00280305	0.00280305
rs10919543	-0.0065033	0.0065033
rs10927328	-0.00805462	0.00805462
rs10976938	-0.0014465	0.0014465
rs10986467	-0.000383391	0.000383391
rs10987899	-0.00415693	0.00415693
rs11025539	0.000286136	0.000286136
rs11102304	0.00761243	0.00761243
rs11211251	-0.00769054	0.00769054
rs11211479	-0.00528868	0.00528868
rs11234492	-0.00030341	0.00030341
rs11248864	0.000851438	0.000851438
rs11248944	0.00101369	0.00101369
rs11265588	0.00164708	0.00164708	1.66667	0	0.6	1
rs112836328	-0.00413342	0.00413342	5.35583	0	0.186712	1
rs1133526	0.000560024	0.000560024	3.4	0	0.294118	1
rs1135534	-0.00081462	0.00081462
rs114314373	-0.00181242	0.00181242	1	0	1	1
rs1153697	-0.0015135	0.0015135
rs11551263	-0.00482962	0.00482962	6.64417	0	0.150508	1
rs11576415	0.00288583	0.00288583	6.23926	0	0.160275	1
rs11579939	-0.0013938	0.0013938	1.66667	0	0.6	1
rs11584814	0.00584979	0.00584979
rs11591473	-0.00292869	0.00292869
rs11651097	0.00125927	0.00125927
rs116541234	0.00146275	0.00146275	1.5	0	0.666667	1
rs11665032	-0.00273019	0.00273019
rs117355089	0.00564771	0.00564771
rs11979498	0.0112071	0.0112071
rs12000617	-0.00458827	0.00458827
rs12086472	-0.000810553	0.000810553	1	0	1	1
rs12129188	0.000364215	0.000364215
rs12164868	-0.00476201	0.00476201
rs12189781	0.00796932	0.00796932	6.61963	0	0.151066	1
rs12306068	0.000818461	0.000818461
rs12308180	-0.0050786	0.0050786	1.66667	0	0.6	1
rs12375547	-0.000692511	0.000692511
rs12435266	-0.00262744	0.00262744
rs12452116	-0.00137623	0.00137623
rs12461967	-0.000624079	0.000624079
rs12463645	-0.00841356	0.00841356
rs12622879	4.51707e-05	4.51707e-05
rs12657634	0.00260147	0.00260147
rs12725667	-0.00562315	0.00562315
rs12882032	-0.000750185	0.000750185
rs12889618	4.38528e-05	4.38528e-05
rs12945394	-0.00146296	0.00146296
rs1296279	0.000680448	0.000680448
rs12977217	-0.00269875	0.00269875
rs13034231	1.88286e-05	1.88286e-05
rs13042447	0.00117727	0.00117727	9.39264	0	0.106466	1
rs13127551	0.00637661	0.00637661
rs13144811	0.0123572	0.0123572
rs13146634	0.0123572	0.0123572
rs13161334	0.0010037	0.0010037
rs131813	-0.000886928	0.000886928
rs13182872	-0.00216666	0.00216666
rs13189629	0.0100133	0.0100133	5.95706	0	0.167868	1
rs13298768	-0.00241627	0.00241627	7.71166	0	0.129674	1
rs13395239	-0.00890677	0.00890677
rs13440395	-0.00272166	0.00272166
rs137935681	-0.00201599	0.00201599
rs141705205	-0.00444195	0.00444195
rs149148679	-0.000757503	0.000757503
rs150486663	-0.00152235	0.00152235
rs1534025	0.000402536	0.000402536
rs1685885	-0.00241578	0.00241578
rs17011297	-0.0182226	0.0182226	1	0	1	1
rs1722846	0.00198531	0.00198531
rs17680980	0.0123572	0.0123572
rs17725718	0.00623469	0.00623469
rs1864741	0.00338754	0.00338754	5.90798	0	0.169263	1
rs1886419	0.005014	0.005014
rs192266	-0.000396861	0.000396861
rs2070074	0.00904317	0.00904317	1.5	0	0.666667	1
rs2107356	-0.00362625	0.00362625
rs211388	-0.00266564	0.00266564	1.66667	0	0.6	1
rs211391	-0.00841696	0.00841696	1.66667	0	0.6	1
rs217103	-0.00666141	0.00666141	1	0	1	1
rs2190219	0.0129701	0.0129701
rs2229455	0.000593683	0.000593683
rs2236417	-0.0106823	0.0106823
rs2261317	-0.00104829	0.00104829
rs2286614	-0.00170383	0.00170383
rs2290638	0.00424773	0.00424773
rs2304355	-0.00471145	0.00471145	1	0	1	1
rs2358617	0.000692486	0.000692486	6.96319	0	0.143612	1
rs2403586	0.000286136	0.000286136
rs2403588	0.000286136	0.000286136
rs2419568	0.00160037	0.00160037
rs2427273	0.00273752	0.00273752
rs2436083	0.000630572	0.000630572	5.90798	0	0.169263	1
rs2437770	0.0114884	0.0114884
rs2472018	0.00470089	0.00470089	5.90798	0	0.169263	1
rs2551923	0.00127509	0.00127509	1	0	1	1
rs2623873	-0.00663556	0.00663556	2	0	0.5	1
rs264865	-0.0101273	0.0101273
rs264866	-0.00424582	0.00424582
rs2662959	-0.00758008	0.00758008	1	0	1	1
rs2687968	0.00659478	0.00659478
rs2687972	0.00659478	0.00659478
rs2714459	0.00826579	0.00826579	6.25153	0	0.159961	1
rs2748879	-0.00104829	0.00104829
rs275845	-0.000500803	0.000500803
rs2780889	0.000829019	0.000829019
rs2789535	0.00333342	0.00333342
rs28494567	-0.00509771	0.00509771	3.14706	0	0.317757	1
rs2862235	0.00957723	0.00957723
rs2864963	-0.00129577	0.00129577
rs2897659	0.00263582	0.00263582
rs290989	0.000468151	0.000468151
rs290990	0.000468151	0.000468151
rs290995	0.000468151	0.000468151
rs294219	0.00296264	0.00296264
rs2965808	0.00636199	0.00636199
rs2974750	-0.00502647	0.00502647
rs2991692	0.0064422	0.0064422
rs2994329	0.00343756	0.00343756
rs3091397	-0.000886928	0.000886928
rs3117062	0.00402921	0.00402921	3.14706	0	0.317757	1
rs34057093	-0.00935428	0.00935428	1.5	0	0.666667	1
rs34154902	-0.00961782	0.00961782	1.5	0	0.666667	1
rs35352582	0.00389651	0.00389651
rs35554027	0.00783526	0.00783526
rs35650403	0.00749672	0.00749672	1	0	1	1
rs35671754	-0.000629858	0.000629858
rs35705966	0.00314131	0.00314131	9.42945	0	0.106051	1
rs35887529	0.000725731	0.000725731
rs36001311	-0.0031415	0.0031415
rs36008476	0.00119289	0.00119289
rs36025121	-0.000469701	0.000469701
rs36134945	0.0031128	0.0031128
rs3747547	-0.00523606	0.00523606
rs3753270	-0.00139672	0.00139672
rs3756969	0.00443318	0.00443318
rs3758234	0.0015485	0.0015485
rs3763468	0.00597167	0.00597167	5.34356	0	0.187141	1
rs3763469	-0.00405866	0.00405866	5.34356	0	0.187141	1
rs3784390	0.0143882	0.0143882
rs378583	0.00458431	0.00458431
rs3814058	-0.00553995	0.00553995
rs3824886	0.000286136	0.000286136
rs3826425	-0.00202727	0.00202727
rs41274867	0.00523886	0.00523886	1.5	0	0.666667	1
rs4147108	-0.0109118	0.0109118	1	0	1	1
rs4236764	0.000546146	0.000546146
rs4245926	0.00417798	0.00417798
rs4256829	-0.00248494	0.00248494	6.25153	0	0.159961	1
rs4369416	0.00226795	0.00226795	2.25	0	0.444444	1
rs441019	-0.00629467	0.00629467	5.20859	0	0.191991	1
rs4548893	-0.00375463	0.00375463	5.95706	0	0.167868	1
rs4607517	-0.0125096	0.0125096
rs4729101	-0.00289536	0.00289536
rs4729103	-0.00289536	0.00289536
rs472997	-0.000301555	0.000301555
rs4895683	-0.00881319	0.00881319	3.14706	0	0.317757	1
rs4946722	0.00422423	0.00422423	1.5	0	0.666667	1
rs4953029	0.000325542	0.000325542
rs4953030	0.00330618	0.00330618	1.5	0	0.666667	1
rs4958252	5.78707e-05	5.78707e-05
rs502783	-0.00279968	0.00279968	1.66667	0	0.6	1
rs538681	-0.00452299	0.00452299
rs555413	-0.00888977	0.00888977	7.71166	0	0.129674	1
rs56104140	0.00121063	0.00121063
rs56377861	0.00447206	0.00447206
rs566028	0.00751108	0.00751108
rs57535767	0.0033773	0.0033773
rs5758945	-0.0117707	0.0117707	3.4	0	0.294118	1
rs5771266	-0.00341951	0.00341951	11.0245	0	0.0907067	1
rs57718665	-0.00156311	0.00156311
rs57884771	0.000419131	0.000419131
rs57979331	-0.00190591	0.00190591
rs58528869	-0.000534491	0.000534491
rs59511744	0.0143045	0.0143045
rs59672575	0.00317726	0.00317726
rs59885791	-0.0109274	0.0109274	6.23926	0	0.160275	1
rs59943133	-0.00744875	0.00744875	5.95706	0	0.167868	1
rs6001508	0.000268738	0.000268738
rs6033557	0.00164564	0.00164564
rs60617652	-0.000236166	0.000236166
rs6062208	0.00273752	0.00273752
rs6094373	-0.00341238	0.00341238
rs6095985	-0.000607341	0.000607341
rs61107297	-0.000323242	0.000323242
rs6126029	-0.0137727	0.0137727
rs61768861	0.00488109	0.00488109
rs61901649	-0.00664716	0.00664716	1.5	0	0.666667	1
rs62509782	0.000312998	0.000312998
rs62519258	-0.00178875	0.00178875	3.08824	0	0.32381	1
rs640180	0.0071094	0.0071094
rs6466155	0.00780506	0.00780506
rs648651	-0.0126025	0.0126025
rs6502739	0.00338754	0.00338754	5.90798	0	0.169263	1
rs6531717	0.00845751	0.00845751
rs6758201	-0.00582322	0.00582322
rs68071269	-0.00417483	0.00417483
rs6838153	-0.0016118	0.0016118	1	0	1	1
rs6882277	-0.00838712	0.00838712
rs6893005	0.0043135	0.0043135
rs6923262	-0.000674264	0.000674264
rs6944607	-0.00245192	0.00245192	6.95092	0	0.143866	1
rs7037192	-0.000323242	0.000323242
rs71359034	0.0096162	0.0096162
rs7159187	-0.00519454	0.00519454
rs7177966	-0.00375632	0.00375632
rs7222312	-0.00154477	0.00154477
rs7224124	0.00338754	0.00338754	5.90798	0	0.169263	1
rs72625697	-0.00229021	0.00229021
rs72638614	0.00121063	0.00121063
rs72681584	-3.42211e-05	3.42211e-05
rs72915335	-0.014563	0.014563	5.95706	0	0.167868	1
rs7294442	0.000818461	0.000818461
rs7302127	0.000509677	0.000509677	3.14706	0	0.317757	1
rs73051673	-0.000687111	0.000687111
rs73162844	0.00156131	0.00156131	1.5	0	0.666667	1
rs73162874	0.000553837	0.000553837
rs7324195	-0.0191129	0.0191129
rs73402845	-0.0034641	0.0034641
rs734181	-0.00922666	0.00922666
rs73588815	0.00250799	0.00250799	6.61963	0	0.151066	1
rs73790690	0.00142514	0.00142514	1.5	0	0.666667	1
rs739438	0.00321152	0.00321152	6.96319	0	0.143612	1
rs75134056	-0.00408144	0.00408144
rs7516138	-5.985e-05	5.985e-05
rs7516214	-0.000247552	0.000247552
rs751985	-0.000321884	0.000321884
rs756796	0.000104207	0.000104207
rs75781131	-0.0191165	0.0191165
rs75937109	-0.00884222	0.00884222
rs7659911	-0.0109274	0.0109274	6.23926	0	0.160275	1
rs766455	0.00134281	0.00134281
rs7700	0.000412465	0.000412465
rs77025896	-0.00196651	0.00196651
rs7723984	-0.0114444	0.0114444
rs77357695	0.00276446	0.00276446
rs7754939	-0.000281962	0.000281962
rs78072334	-0.00294225	0.00294225	1.5	0	0.666667	1
rs78121682	0.00167265	0.00167265
rs7817366	0.00365195	0.00365195
rs78327335	-0.00476932	0.00476932
rs78534374	-0.00233044	0.00233044
rs79011982	0.00745599	0.00745599	7.87117	0	0.127046	1
rs7952279	-0.0115545	0.0115545
rs7953808	-0.00102927	0.00102927
rs798543	0.000709244	0.000709244	6.95092	0	0.143866	1
rs8013862	-0.00223627	0.00223627
rs80253694	-0.000516963	0.000516963
rs8057321	0.0035708	0.0035708
rs8066833	-0.00124149	0.00124149
rs8086017	-0.00938515	0.00938515	3.08824	0	0.32381	1
rs8118790	0.00465871	0.00465871	9.39264	0	0.106466	1
rs882354	-0.0038807	0.0038807
rs884282	0.00559279	0.00559279
rs9358985	0.00614495	0.00614495	9.47853	0	0.105502	1
rs9380351	-0.00183414	0.00183414
rs9380511	-0.00207607	0.00207607
rs9609585	0.0106515	0.0106515	1.5	0	0.666667	1
rs9611142	-0.000599545	0.000599545
rs9689091	0.00707217	0.00707217	1.5	0	0.666667	1
rs9811581	0.00442156	0.00442156	3.14706	0	0.317757	1
rs9820563	0.00103771	0.00103771	1	0	1	1
rs9914267	0.0162287	0.0162287
rs9940250	-0.00852013	0.00852013
rs9951613	-0.00718218	0.00718218	3.08824	0	0.32381	1

## Sheet: Fold 4
	Weights	Absolute Weight	AverageShortestPathLength	BetweennessCentrality	ClosenessCentrality	Degree
AK4(Protein)	-0.00142002	0.00142002
ANKRD40(Protein)	0.0023115	0.0023115
AP2A2(Protein)	-0.00439479	0.00439479	2	0.0476191	0.5	2
APP(Protein)	-0.0128058	0.0128058
APP(Protein)	-0.00557327	0.00557327
C1QA(Protein)	0.00168372	0.00168372	1.33333	0.666667	0.75	2
CD2AP(Protein)	0.00185685	0.00185685	1.5	0	0.666667	1
CD44(Protein)	-0.0138581	0.0138581	4.00658	0.253035	0.249589	20
CPLX2(Protein)	0.000453133	0.000453133
DOCK2(Protein)	-0.00868074	0.00868074	3.67763	0.00050831	0.271914	2
FBXO2(Protein)	-0.0124105	0.0124105	1.14286	0.985714	0.875	18
FCER1G(Protein)	0.00813055	0.00813055	3.67763	0.0131579	0.271914	2
FYN(Protein)	-0.0155731	0.0155731	2.71711	0.577634	0.368039	35
GSTP1(Protein)	-0.00626274	0.00626274	5.98026	0	0.167217	1
IGFBP5(Protein)	-0.0288857	0.0288857	1.5	0	0.666667	1
ITPK1(Protein)	0.00244005	0.00244005
KIF5B(Protein)	0.00549578	0.00549578	1	0	1	1
MAPT(Protein)	0.0149696	0.0149696	1.33333	0.666667	0.75	2
PADI2(Protein)	-0.00600086	0.00600086
PLXNB1(Protein)	-0.0114539	0.0114539	1	1	1	3
PVALB(Protein)	0.012535	0.012535
SASH1(Protein)	0.0130868	0.0130868
SNAP25(Protein)	0.00543262	0.00543262	2	0.266667	0.5	5
STX12(Protein)	-0.00842198	0.00842198
STX1A(Protein)	0.0104706	0.0104706	2.13333	0.133333	0.46875	4
STX5(Protein)	-0.000401663	0.000401663
STXBP1(Protein)	0.00663024	0.00663024	2.13333	0.133333	0.46875	4
STXBP5(Protein)	-0.0222297	0.0222297
STXBP6(Protein)	0.00560578	0.00560578
SV2B(Protein)	-0.0138102	0.0138102	5.80921	0.00203323	0.17214	7
SYN1(Protein)	-0.0106246	0.0106246
SYN2(Protein)	-0.0243215	0.0243215
SYT12(Protein)	0.0162384	0.0162384
SYT7(Protein)	0.000793789	0.000793789
TARDBP(Protein)	0.00620804	0.00620804
VAPB(Protein)	-0.00151495	0.00151495
VAT1(Protein)	-0.00777996	0.00777996
VGF(Protein)	0.041303	0.041303
VPS35(Protein)	-0.0120898	0.0120898
AMPD2(Protein)	-0.000351695	0.000351695
AP2M1(Protein)	0.00597836	0.00597836	2	0.0476191	0.5	2
ATP5F1(Protein)	0.00233024	0.00233024
ATP5J2(Protein)	0.00662819	0.00662819
BCR(Protein)	0.0171317	0.0171317	5.03289	0.0520216	0.198693	4
BIN1(Protein)	0.00146929	0.00146929
BIN1(Protein)	-0.00385162	0.00385162
BIN1(Protein)	-0.00328379	0.00328379
BIN1(Protein)	-0.000658131	0.000658131
BIN1(Protein)	-0.003906	0.003906
C9orf16(Protein)	-0.00652055	0.00652055
C9orf16(Protein)	-0.00555253	0.00555253
CASS4(Protein)	-0.0100144	0.0100144
CELF1(Protein)	-0.000421031	0.000421031
CLINT1(Protein)	-0.00849691	0.00849691
CLTA(Protein)	0.00922049	0.00922049	1.71429	0.333333	0.583333	3
DIP2B(Protein)	0.00607545	0.00607545
EPS15(Protein)	-0.0178037	0.0178037
EPS15L1(Protein)	0.0028442	0.0028442
FCHO2(Protein)	0.0156556	0.0156556	2	0.285714	0.5	2
FERMT2(Protein)	0.00726314	0.00726314
FERMT2(Protein)	-0.00157221	0.00157221
GFAP(Protein)	-0.00193519	0.00193519	1	0	1	1
GFAP(Protein)	-0.00454276	0.00454276	1	0	1	1
GRB2(Protein)	-0.0158143	0.0158143	3.16447	0.292767	0.316008	29
GRB2(Protein)	0.00576842	0.00576842	3.16447	0.292767	0.316008	29
HLA-B(Protein)	0.00151989	0.00151989
HSPA8(Protein)	0.00374128	0.00374128	2.26667	0.466667	0.441176	4
LDHA(Protein)	0.00355951	0.00355951	1	0	1	1
LDHA(Protein)	0.0048923	0.0048923	1	0	1	1
LDHB(Protein)	0.00129659	0.00129659
MAPT(Protein)	0.00958219	0.00958219	1.33333	0.666667	0.75	2
MAPT(Protein)	-0.00664197	0.00664197	1.33333	0.666667	0.75	2
MLF2(Protein)	-0.00460265	0.00460265
MTOR(Protein)	0.011094	0.011094	4.59868	0.0901011	0.217454	6
NDUFA10(Protein)	0.001713	0.001713
NDUFA10(Protein)	-0.0012478	0.0012478
PIK3R1(Protein)	-0.0155563	0.0155563	2.80921	0.524569	0.355972	45
PTK2B(Protein)	0.0182748	0.0182748	3.91447	0.0521088	0.255462	5
PTMS(Protein)	-0.00674323	0.00674323
PTPRD(Protein)	0.00178032	0.00178032
RPL35(Protein)	0.00929576	0.00929576	1	1	1	3
RPS2(Protein)	0.00295458	0.00295458
SDHA(Protein)	-0.00366819	0.00366819
SDHB(Protein)	0.00447104	0.00447104
SDHB(Protein)	0.00568233	0.00568233
SDHC(Protein)	-0.00475186	0.00475186	1.5	0	0.666667	1
SNAP25(Protein)	-0.0065839	0.0065839	2	0.266667	0.5	5
SPP1(Protein)	-0.00440688	0.00440688	7.00658	0	0.142723	1
STXBP1(Protein)	0.000244012	0.000244012	2.13333	0.133333	0.46875	4
STXBP1(Protein)	0.00540229	0.00540229	2.13333	0.133333	0.46875	4
SV2A(Protein)	-0.000982367	0.000982367	5.80921	0.00203323	0.17214	7
SV2A(Protein)	-0.00374409	0.00374409	5.80921	0.00203323	0.17214	7
TPRG1L(Protein)	-0.0104814	0.0104814
VDAC2(Protein)	-0.00579965	0.00579965
VDAC2(Protein)	-0.00744785	0.00744785
APOE	-0.000979291	0.000979291
CD2AP	-0.0141264	0.0141264	1	1	1	2
CD44	-0.00848889	0.00848889	5	0	0.2	1
IGFBP5	-0.00315539	0.00315539	1	1	1	2
KIF5B	-0.00138207	0.00138207	1	0	1	1
SLC6A12	-0.0213835	0.0213835	1	1	1	2
SNAP29	0.00455976	0.00455976
STX7	0.00135242	0.00135242
SYN3	0.00547616	0.00547616	1	0	1	1
SYT1	0.00109439	0.00109439	2.66667	0.0119048	0.375	3
SYT11	-0.00090976	0.00090976
SYT7	0.000192005	0.000192005
UNC5C	-0.00771736	0.00771736	1	1	1	2
VAMP5	-0.00733271	0.00733271
AMPD2	-0.0153445	0.0153445
BCR	-0.00456255	0.00456255	4.09211	0.0640467	0.244373	2
FCHO2	0.00253891	0.00253891	2.85714	0	0.35	1
HSPA8	0.00614128	0.00614128	1.86667	0.57381	0.535714	5
RUVBL1	0.000181121	0.000181121
SDHC	0.0106779	0.0106779	1	1	1	2
ABL1	-0.000616306	0.000616306	4.14474	0.0131579	0.24127	2
AKT1	0.00697233	0.00697233
AKT3	0.00354338	0.00354338	5.57895	0.0131579	0.179245	2
ANGPT2	-0.0157688	0.0157688	3.02632	0.0400234	0.330435	3
ARF6	0.000271589	0.000271589
DNAL4	-0.000204019	0.000204019
EPN2	0.003513	0.003513	1.42857	0.595238	0.7	4
RPS6KA1	-0.00109811	0.00109811	2	0.119048	0.5	3
LDLRAP1	-0.00160095	0.00160095
LPL	-0.0103797	0.0103797
LRP8	-0.00255848	0.00255848
PPARG	-0.0139549	0.0139549
BCL3	-0.00124079	0.00124079
CASP6	-0.00297358	0.00297358
EBF1	-0.00867102	0.00867102	1	0	1	1
GPSM1	-0.00338301	0.00338301
NFKB1	-0.0187134	0.0187134	4.98684	0.0131579	0.200528	2
PSEN2	0.00316305	0.00316305	5	0	0.2	1
RXRA	0.00659273	0.00659273	1	0	1	1
ATF1	-0.014831	0.014831	1	0	1	1
BAD	-0.00866515	0.00866515
BCL2L11	0.0023914	0.0023914	1	1	1	3
CTSC	0.00578962	0.00578962	1	1	1	2
CTSS	-0.02657	0.02657	1	0	1	1
REL	0.00441763	0.00441763
STAT1	-0.00787302	0.00787302	1	0	1	1
TP53	-0.00448993	0.00448993	1	0	1	1
ETS1	0.00143109	0.00143109	6.01316	0.0131579	0.166302	2
GATA2	0.00358807	0.00358807	6.02632	0	0.165939	1
IRF1	0.0119459	0.0119459	6.02632	0	0.165939	1
BET1L	0.00538318	0.00538318
PIK3CB	-0.000646749	0.000646749	5.59211	0	0.178824	1
REST	0.00124707	0.00124707	1	0	1	1
C1R	-0.000760245	0.000760245	2	0	0.5	1
SERPING1	-0.0132711	0.0132711	1.33333	0.666667	0.75	2
CASP3	-0.00660506	0.00660506	2	0	0.5	1
CAV2	-0.0158509	0.0158509	3.71053	0	0.269504	1
COL1A2	-0.00466319	0.00466319	3.39474	0.0549843	0.294574	4
COL4A1	-0.00354088	0.00354088	3.42105	0.0287557	0.292308	2
COL4A2	-0.00627089	0.00627089	3.42105	0.0287557	0.292308	2
COL4A3	-0.00789811	0.00789811	3.42105	0.0287557	0.292308	2
COL6A1	-0.00215898	0.00215898	3.42105	0.0287557	0.292308	2
COL6A2	-0.0160988	0.0160988	3.42105	0.0287557	0.292308	2
COL9A1	0.00735889	0.00735889	3.42105	0.0287557	0.292308	2
COL9A3	0.0201889	0.0201889	3.40789	0.0419136	0.293436	3
LAMA1	-0.0043224	0.0043224	4.94737	0.0296768	0.202128	5
LAMA2	-0.00866576	0.00866576	4.97368	0.00344819	0.201058	3
LAMA3	-0.013449	0.013449	4.97368	0.00344819	0.201058	3
LAMA4	-0.0137984	0.0137984	4.96053	0.0166061	0.201592	4
LAMB3	-0.00841747	0.00841747	4.97368	0.00344819	0.201058	3
LAMC1	-0.00539079	0.00539079	4.94737	0.0296768	0.202128	5
LAMC3	-0.0174471	0.0174471	4.96053	0.0166061	0.201592	4
MMP14	0.00609329	0.00609329	5	0	0.2	1
MMP15	0.0195312	0.0195312	5	0	0.2	1
THBS1	-0.000922136	0.000922136
THBS2	0.00121479	0.00121479
THBS4	0.00563044	0.00563044
CDKN2A	-0.0116057	0.0116057	3.78947	0.0131579	0.263889	2
GPLD1	0.000919013	0.000919013	2.57143	0	0.388889	1
COL11A2	0.00055638	0.00055638	3.71053	0	0.269504	1
COL12A1	0.00443335	0.00443335	3.71053	0	0.269504	1
COL5A1	-0.000746621	0.000746621	3.71053	0	0.269504	1
COL5A2	-0.00123814	0.00123814	3.69737	0.0131579	0.270463	2
COX16	0.000278225	0.000278225
COX18	0.0101565	0.0101565
LRPPRC	-0.00143216	0.00143216	4.15789	0	0.240506	1
SCO1	0.00675487	0.00675487
CSK	-0.00897361	0.00897361	2.97368	0.0909122	0.336283	3
CSNK1D	-0.00155798	0.00155798
DLG1	-0.00133251	0.00133251	3.80263	0	0.262976	1
HCK	-0.00665542	0.00665542	3.48684	0.00972053	0.286792	3
LYN	-0.0094706	0.0094706	2.69737	0.13636	0.370732	5
EIF4EBP2	0.00559799	0.00559799	3.2	0	0.3125	1
EPHA5	0.0136418	0.0136418	3.71053	0	0.269504	1
EPOR	0.0042057	0.0042057	4.15789	0	0.240506	1
PTPN3	0.000465187	0.000465187
ERBB2	-0.00777584	0.00777584	3.5	0.00604038	0.285714	2
EXOSC1	0.00567716	0.00567716
EXOSC10	0.00362949	0.00362949
EXOSC3	-0.000843205	0.000843205
EXOSC6	-0.00147137	0.00147137
EXOSC9	0.0200401	0.0200401
FBXL18	-0.0207959	0.0207959	2.09524	0	0.477273	1
FBXL7	0.00228203	0.00228203	2.09524	0	0.477273	1
FBXO15	-0.00155237	0.00155237	2.09524	0	0.477273	1
FBXO22	0.00831492	0.00831492	2	0.0952381	0.5	2
FBXO31	-0.00103766	0.00103766	2.09524	0	0.477273	1
FBXO32	-0.00502783	0.00502783	2.09524	0	0.477273	1
FBXO40	-0.0118274	0.0118274	2	0.0952381	0.5	2
FBXW8	0.00110657	0.00110657	2	0.0952381	0.5	2
FBXW9	-0.00783868	0.00783868	2.09524	0	0.477273	1
HECTD2	0.00219687	0.00219687	2.09524	0	0.477273	1
HERC6	-0.0130697	0.0130697	2.09524	0	0.477273	1
LONRF1	-0.00801679	0.00801679	2.09524	0	0.477273	1
MIB2	0.00154769	0.00154769	2.09524	0	0.477273	1
NEDD4L	-6.49885e-05	6.49885e-05
RBCK1	0.00157875	0.00157875	2.09524	0	0.477273	1
RNF144B	-0.00519918	0.00519918	2.09524	0	0.477273	1
RNF19A	0.000212138	0.000212138
SKP2	-0.000238407	0.000238407
TRIM36	0.0011508	0.0011508	2.09524	0	0.477273	1
TRIM69	-0.000137409	0.000137409
UNKL	0.0148257	0.0148257	2.09524	0	0.477273	1
ZNRF2	0.00414595	0.00414595	2.09524	0	0.477273	1
HRAS	0.00167342	0.00167342	4.67105	0	0.214085	1
FER	0.00486583	0.00486583
FES	-0.010681	0.010681	3.03947	0.0268655	0.329004	2
FGFR2	-0.00565091	0.00565091	3.48684	0.0191983	0.286792	3
FGFR3	-0.00155266	0.00155266	3.5	0.00604038	0.285714	2
FGFR4	-0.00584704	0.00584704	3.5	0.00604038	0.285714	2
FLT1	0.00163158	0.00163158	3.5	0.00604038	0.285714	2
FLT3	0.00545974	0.00545974	3.5	0.00604038	0.285714	2
ITGA1	0.0199805	0.0199805	3.69737	0.0131579	0.270463	2
ITGA10	-0.00928142	0.00928142	3.71053	0	0.269504	1
ITGA11	-0.00138549	0.00138549	3.69737	0.0131579	0.270463	2
ITGA2	0.00961627	0.00961627	3.01316	0.0530941	0.331878	4
ITGA3	-0.00685178	0.00685178	3.71053	0	0.269504	1
ITGA6	-0.00474387	0.00474387	3.03947	0.0268655	0.329004	2
ITGA9	0.00775398	0.00775398	3.71053	0	0.269504	1
ITGAE	0.0168036	0.0168036	3.67105	0.0392123	0.272401	4
ITGAL	-0.0170436	0.0170436	3.71053	0	0.269504	1
ITGAX	-0.0200245	0.0200245	3.71053	0	0.269504	1
ITGB2	-0.02574	0.02574	3.03947	0.0268655	0.329004	2
KIRREL	-0.00377704	0.00377704	3.71053	0	0.269504	1
NTN1	-0.00104534	0.00104534	3.02632	0.0400234	0.330435	3
PTK2	-0.00521252	0.00521252	2.73684	0.100581	0.365385	3
PTPN13	-0.00842235	0.00842235	3.71053	0	0.269504	1
PTPRC	-0.016131	0.016131	3.71053	0	0.269504	1
SLA	-0.00930613	0.00930613	3.71053	0	0.269504	1
GAB2	-0.00507383	0.00507383	3.80263	0	0.262976	1
GABPA	0.00587605	0.00587605
GFRA1	-0.00392318	0.00392318	3.80263	0	0.262976	1
GNB3	-0.0189791	0.0189791	3.80263	0	0.262976	1
GNB4	0.00510652	0.00510652	3.80263	0	0.262976	1
GNG12	-0.0126543	0.0126543	3.78947	0.0131579	0.263889	2
GNG13	-0.0121101	0.0121101	3.78947	0.0131579	0.263889	2
GNG3	-0.00920139	0.00920139	3.80263	0	0.262976	1
GP1BA	-0.00332364	0.00332364	3.80263	0	0.262976	1
HGS	0.00196309	0.00196309	4.15789	0	0.240506	1
IL16	0.0108993	0.0108993	4.15789	0	0.240506	1
IL18	0.00930267	0.00930267	4.14474	0.0131579	0.24127	2
IL20RA	0.0224638	0.0224638	4.15789	0	0.240506	1
IL4R	0.00460059	0.00460059	3.5	0.00604038	0.285714	2
KIT	-0.0100232	0.0100232	3.48684	0.0191983	0.286792	3
KITLG	-0.0197237	0.0197237	3.5	0.00604038	0.285714	2
LCP2	-0.022414	0.022414	4.14474	0.0131579	0.24127	2
LMO4	-0.000872611	0.000872611	4.14474	0.0131579	0.24127	2
MYO10	0.00304795	0.00304795	4.15789	0	0.240506	1
PDGFA	-0.0050013	0.0050013	3.5	0.00604038	0.285714	2
PTPRK	-0.00710119	0.00710119	4.15789	0	0.240506	1
RPS6KB1	0.00199178	0.00199178	3.5	0.00604038	0.285714	2
SPRY1	0.00192207	0.00192207	4.15789	0	0.240506	1
THPO	0.0066974	0.0066974	3.5	0.00604038	0.285714	2
VAV1	-0.00038015	0.00038015
VAV2	-0.00522822	0.00522822	3.48684	0.0191983	0.286792	3
HDAC4	-0.00422197	0.00422197	1	1	1	2
HLA-A	-0.000482712	0.000482712
SEC24C	0.00567261	0.00567261	1	0	1	1
SEC24D	0.00150824	0.00150824	1	0	1	1
SEC31A	0.00523911	0.00523911
HOMER2	0.00314696	0.00314696	3.80263	0	0.262976	1
HOMER3	-0.00625205	0.00625205	3.80263	0	0.262976	1
HSF1	0.00699966	0.00699966	3.06667	0.133333	0.326087	2
HSPA1B	0.00941595	0.00941595
HSPA5	0.00114618	0.00114618
METTL21A	0.00816764	0.00816764	3.2	0	0.3125	1
MAPK12	0.00518591	0.00518591	1.33333	0.666667	0.75	2
IFNGR1	0.00227722	0.00227722	3.80263	0	0.262976	1
IL1R1	0.013646	0.013646	5.59211	0	0.178824	1
PRDM1	-0.0105708	0.0105708	1	0	1	1
INSR	0.0016462	0.0016462	3.80263	0	0.262976	1
JUP	-0.0128321	0.0128321	3.80263	0	0.262976	1
LIN7B	0.00314836	0.00314836	2.66667	0.0119048	0.375	3
LPAR3	-0.0103689	0.0103689	3.80263	0	0.262976	1
MAFF	0.00333075	0.00333075	3.80263	0	0.262976	1
MAPK7	-0.00423905	0.00423905
TFDP1	0.0126439	0.0126439
MET	-0.00325917	0.00325917	3.80263	0	0.262976	1
MPHOSPH6	0.00118623	0.00118623
RHEB	0.00105285	0.00105285	5.57895	0.0131579	0.179245	2
SOS1	0.00269172	0.00269172	3.69737	0.100383	0.270463	2
TSC2	0.00147116	0.00147116	5.59211	0	0.178824	1
RET	-0.00855095	0.00855095	3.80263	0	0.262976	1
THRB	-0.00522866	0.00522866	3.80263	0	0.262976	1
TRAF1	-0.00889139	0.00889139	3.80263	0	0.262976	1
SEMA4A	-0.0100181	0.0100181	1.66667	0	0.6	1
SEMA4F	0.00689939	0.00689939	1.66667	0	0.6	1
SEMA4G	0.00542324	0.00542324	1.66667	0	0.6	1
PRKCD	0.00775294	0.00775294	4.90789	0	0.203753	1
PRKCQ	-0.0125287	0.0125287	4.90789	0	0.203753	1
TGFB1I1	0.00212887	0.00212887	4.90789	0	0.203753	1
VTN	-0.00933348	0.00933348	4.90789	0	0.203753	1
RAB33B	-0.0114504	0.0114504
RAD50	0.00164158	0.00164158
RIMS1	0.0185482	0.0185482	2.93333	0	0.340909	1
RPL3	0.00301973	0.00301973	1.66667	0	0.6	1
RPLP1	0.00375337	0.00375337	1.66667	0	0.6	1
RPS12	0.000383525	0.000383525
RPS23	0.0216058	0.0216058
RPS26	-0.0146209	0.0146209
RPS3	0.000447877	0.000447877
RPSA	0.0108461	0.0108461	1.66667	0	0.6	1
SEC22B	0.000119802	0.000119802
SLC32A1	0.00673774	0.00673774	2.4	0.269048	0.416667	5
SNAP23	-0.00349148	0.00349148
TOR1A	-0.00370925	0.00370925
rs10093866	0.00652399	0.00652399	4	0	0.25	1
rs10201416	0.00204733	0.00204733
rs10215520	0.00205323	0.00205323
rs1044808	0.0101469	0.0101469
rs1048802	-0.00977108	0.00977108	4.40132	0	0.227205	1
rs1050541	-0.00716165	0.00716165	1	0	1	1
rs1054873	0.00247194	0.00247194	1.66667	0	0.6	1
rs10763862	-0.0117907	0.0117907
rs10824036	0.00432576	0.00432576
rs10854880	0.00440903	0.00440903
rs10881574	-0.00421522	0.00421522	1	0	1	1
rs10901319	0.00979854	0.00979854	5.95395	0	0.167956	1
rs10911193	0.00354644	0.00354644	5.94079	0	0.168328	1
rs10919543	-0.0207118	0.0207118
rs10927328	-0.0105766	0.0105766
rs10976938	-0.00137493	0.00137493
rs11102304	0.00458312	0.00458312
rs11169462	0.00470022	0.00470022
rs11211251	-0.00334268	0.00334268
rs11211479	-0.0106493	0.0106493
rs11234492	-0.00539197	0.00539197
rs11248944	0.00214362	0.00214362
rs11250169	0.000594703	0.000594703
rs113647785	0.00479786	0.00479786	4.48026	0	0.223201	1
rs113656521	0.00132533	0.00132533
rs113872034	-0.00450763	0.00450763	2	0	0.5	1
rs114314373	-0.00208723	0.00208723	1	0	1	1
rs114681547	-0.00133911	0.00133911
rs11576415	7.94505e-05	7.94505e-05
rs11578611	-0.00733704	0.00733704
rs11579939	-0.00057637	0.00057637	1.5	0	0.666667	1
rs11584814	0.000120817	0.000120817
rs11626006	0.00620318	0.00620318
rs117355089	0.00147639	0.00147639
rs11745573	0.00389329	0.00389329
rs11746535	0.000812653	0.000812653
rs117569851	0.00954598	0.00954598
rs11897326	-0.00624218	0.00624218	1.5	0	0.666667	1
rs11976765	0.00509813	0.00509813
rs11979498	0.00753636	0.00753636
rs12000617	-0.00346285	0.00346285
rs12025628	-0.0127822	0.0127822	4.78289	0	0.209078	1
rs12035498	0.00354644	0.00354644	5.94079	0	0.168328	1
rs12071149	-0.000270161	0.000270161
rs12086472	-0.00490587	0.00490587	1	0	1	1
rs12129188	0.00205083	0.00205083
rs12189781	0.00912347	0.00912347	5.95395	0	0.167956	1
rs122571	0.00294935	0.00294935
rs12308180	-0.00549295	0.00549295	1.5	0	0.666667	1
rs12452116	-0.000260188	0.000260188
rs12463645	-0.015187	0.015187
rs12555436	-0.000620704	0.000620704
rs12563060	0.000584128	0.000584128
rs12635140	-0.00267487	0.00267487
rs12725667	-0.00670955	0.00670955
rs12879229	0.00195074	0.00195074
rs12889618	0.00137342	0.00137342
rs12895894	-0.00350251	0.00350251
rs12989988	-0.00670393	0.00670393	1.5	0	0.666667	1
rs12992904	0.00130188	0.00130188
rs13042447	0.00446409	0.00446409	3.33333	0	0.3	1
rs13127551	0.00700172	0.00700172
rs13144811	0.00874154	0.00874154
rs13146634	0.00874154	0.00874154
rs131813	-0.00358273	0.00358273
rs13182872	-0.000201402	0.000201402
rs13189629	0.00678506	0.00678506	4.69079	0	0.213184	1
rs13298768	-0.00669704	0.00669704
rs13395239	-0.00223271	0.00223271
rs13440395	-0.002304	0.002304
rs1376676	0.0101469	0.0101469
rs141705205	-0.00511741	0.00511741
rs144445645	-0.00220581	0.00220581
rs149148679	-0.00438162	0.00438162
rs1613189	-0.000678475	0.000678475
rs1685886	0.00364348	0.00364348
rs17065510	0.00297974	0.00297974
rs17281809	-0.00608969	0.00608969
rs17427548	0.00185443	0.00185443	2.95238	0	0.33871	1
rs17680980	0.00874154	0.00874154
rs17725718	0.00326719	0.00326719
rs1800810	0.00208108	0.00208108
rs180890479	-0.00884334	0.00884334
rs1886419	0.00597581	0.00597581
rs192266	-0.00660784	0.00660784
rs1928573	0.00952912	0.00952912
rs1980700	-0.00471761	0.00471761
rs2147471	0.00379271	0.00379271
rs2162450	-0.00222335	0.00222335	1.5	0	0.666667	1
rs217097	0.00340251	0.00340251	1.5	0	0.666667	1
rs217103	-0.0117005	0.0117005	1.5	0	0.666667	1
rs2190219	0.0110791	0.0110791
rs2217918	0.00036067	0.00036067
rs2229455	0.00235003	0.00235003
rs2236417	-0.00646372	0.00646372
rs2286614	-0.0024205	0.0024205
rs2290638	0.00400315	0.00400315
rs2294450	0.00138909	0.00138909	4.78289	0	0.209078	1
rs2375754	0.000584128	0.000584128
rs2419568	0.01421	0.01421
rs2427273	0.00300934	0.00300934
rs2436083	0.0108891	0.0108891	4.66447	0	0.214386	1
rs2437770	0.00436715	0.00436715
rs2473325	-0.00597558	0.00597558
rs2483144	-0.00597496	0.00597496
rs2488314	0.00274279	0.00274279
rs2623873	-0.0105192	0.0105192
rs264865	-0.000470666	0.000470666
rs2662959	-0.000269791	0.000269791
rs275845	-0.00332649	0.00332649
rs2766981	-0.00803729	0.00803729
rs2797824	0.001943	0.001943	4.48026	0	0.223201	1
rs2862235	0.00486389	0.00486389
rs28624115	-0.00558137	0.00558137
rs2864963	-0.00462808	0.00462808
rs2897659	0.0014593	0.0014593
rs2916717	-0.00285763	0.00285763	4.01974	0	0.248773	1
rs294219	0.0034033	0.0034033
rs2965808	0.00214829	0.00214829
rs2994329	0.00176538	0.00176538	6.57237	0	0.152152	1
rs3024908	-0.00891926	0.00891926
rs3027164	0.00112154	0.00112154
rs3091397	-0.00358273	0.00358273
rs3126179	-0.00554536	0.00554536
rs314256	-0.00443594	0.00443594
rs3212383	0.00795382	0.00795382	4.00658	0	0.249589	1
rs34154902	-0.000769043	0.000769043
rs35554027	0.000131971	0.000131971
rs356224	-0.000461123	0.000461123
rs35705966	0.0110898	0.0110898
rs35887529	0.00120368	0.00120368
rs36001311	-0.000436314	0.000436314
rs36066403	0.00362469	0.00362469	4.66447	0	0.214386	1
rs3731257	-0.0115843	0.0115843	4.78289	0	0.209078	1
rs3747547	-0.00555453	0.00555453
rs3758918	0.00106563	0.00106563	2	0	0.5	1
rs3763468	0.00383004	0.00383004	4.38816	0	0.227886	1
rs3763469	0.00068599	0.00068599	4.38816	0	0.227886	1
rs3796936	0.00036067	0.00036067
rs3810046	-0.000621141	0.000621141	5.94079	0	0.168328	1
rs3812501	-0.00071668	0.00071668
rs3814058	-0.00819709	0.00819709
rs3814477	0.0073752	0.0073752
rs3857752	6.62474e-05	6.62474e-05
rs3900008	-0.00299384	0.00299384
rs4147108	-0.00481733	0.00481733
rs417929	0.00156509	0.00156509
rs4412969	-0.000904655	0.000904655
rs45566135	0.00195214	0.00195214
rs45627133	0.0064521	0.0064521
rs4607517	-0.0138913	0.0138913
rs4627572	0.00190467	0.00190467	1.66667	0	0.6	1
rs4631423	0.00270818	0.00270818
rs4678197	0.00508552	0.00508552
rs4720831	0.00205323	0.00205323
rs472997	-0.00981781	0.00981781	5.13816	0	0.194622	1
rs4740358	-0.00836681	0.00836681
rs4762855	0.0158196	0.0158196
rs4786280	-0.000904655	0.000904655
rs4792265	0.00112154	0.00112154
rs4792267	0.00163161	0.00163161
rs4800835	-0.00133899	0.00133899
rs4841601	-0.00356368	0.00356368
rs4849403	0.00190467	0.00190467	1.66667	0	0.6	1
rs4895683	-0.00343788	0.00343788
rs4946722	0.00647308	0.00647308	1	0	1	1
rs4965511	0.00231914	0.00231914
rs502783	-0.00564171	0.00564171	1.5	0	0.666667	1
rs538681	-0.0107523	0.0107523
rs555413	-5.9524e-05	5.9524e-05
rs55741208	-0.00248242	0.00248242
rs55920502	-0.00678365	0.00678365
rs566028	0.00385676	0.00385676
rs57535767	0.00165297	0.00165297
rs5758945	-0.00113263	0.00113263
rs57979331	-0.00257528	0.00257528
rs59392627	0.00566053	0.00566053
rs59511744	0.00555904	0.00555904
rs59672575	0.00287835	0.00287835
rs59885791	-0.00778846	0.00778846
rs59943133	-0.00498531	0.00498531	4.69079	0	0.213184	1
rs6062208	0.00300934	0.00300934
rs6094373	-0.00930999	0.00930999
rs612448	0.000710194	0.000710194
rs61768861	0.0108684	0.0108684
rs61789412	-0.00224941	0.00224941
rs61876364	-0.000769814	0.000769814	4.48026	0	0.223201	1
rs62081476	-0.00078846	0.00078846	5.94079	0	0.168328	1
rs62132011	0.00503522	0.00503522
rs62180134	-0.00209656	0.00209656
rs62509782	0.00541497	0.00541497
rs648651	-0.00698407	0.00698407
rs6501165	0.0130437	0.0130437
rs6532536	-0.0060798	0.0060798	1.5	0	0.666667	1
rs6564193	-0.00444278	0.00444278
rs6576896	-0.0113663	0.0113663	5.13816	0	0.194622	1
rs6731907	-0.00300925	0.00300925	1.5	0	0.666667	1
rs6758201	-0.00172642	0.00172642
rs6882277	-0.00545586	0.00545586
rs6923262	-0.000278863	0.000278863
rs6944607	-0.00108598	0.00108598
rs7005244	0.00148217	0.00148217
rs7080579	0.0127494	0.0127494	1	0	1	1
rs7122466	0.00517714	0.00517714	2.8	0	0.357143	1
rs7152440	0.00136735	0.00136735
rs7177966	-0.00233285	0.00233285
rs7182877	0.00142224	0.00142224
rs7258526	0.00529368	0.00529368
rs72681584	-0.0123293	0.0123293
rs72712854	0.00309891	0.00309891
rs72813042	0.00467504	0.00467504
rs72868250	-0.0055252	0.0055252	1.5	0	0.666667	1
rs72915335	-0.0144808	0.0144808	4.69079	0	0.213184	1
rs7302127	0.0077219	0.0077219	2.95238	0	0.33871	1
rs73130305	-9.47532e-05	9.47532e-05
rs7324195	-0.000727989	0.000727989
rs73402845	-0.0071386	0.0071386
rs7364085	-0.00111945	0.00111945
rs74533390	-0.00154717	0.00154717	5.13816	0	0.194622	1
rs74994525	0.00224916	0.00224916	2.95238	0	0.33871	1
rs75134056	-0.0124127	0.0124127
rs756796	0.000838357	0.000838357
rs75781131	-0.00424605	0.00424605
rs75937109	-0.00440089	0.00440089
rs7659911	-0.00778846	0.00778846
rs766455	0.00109503	0.00109503
rs76694908	-0.00149751	0.00149751
rs76965750	-0.00129638	0.00129638
rs77210702	-0.00634558	0.00634558	4.00658	0	0.249589	1
rs7723984	-0.0106681	0.0106681
rs77593502	0.00112661	0.00112661
rs77682458	-0.00360218	0.00360218
rs78327335	-0.00955557	0.00955557
rs78534374	-0.0135715	0.0135715	6.57237	0	0.152152	1
rs7859805	-0.000117402	0.000117402
rs7867520	-0.00438273	0.00438273	5.13816	0	0.194622	1
rs78784839	0.000812653	0.000812653
rs78980630	0.00926821	0.00926821
rs79011982	0.00724248	0.00724248	1	0	1	1
rs7947407	-0.00703815	0.00703815
rs7953808	-0.000527234	0.000527234
rs798541	0.000300426	0.000300426
rs7989205	-0.00192931	0.00192931
rs8007383	0.000478329	0.000478329
rs802920	-0.00203793	0.00203793	1	0	1	1
rs8066267	0.00370098	0.00370098	4.66447	0	0.214386	1
rs8118790	0.00322154	0.00322154	3.33333	0	0.3	1
rs884282	0.000947839	0.000947839
rs9358985	0.000439078	0.000439078
rs9380511	-0.00198568	0.00198568
rs9609585	0.00362472	0.00362472	1	0	1	1
rs9611142	-2.96032e-06	2.96032e-06
rs9846198	-0.00165586	0.00165586
rs9854290	0.00310959	0.00310959
rs9854897	-0.000423319	0.000423319
rs9897348	-0.00227473	0.00227473
rs9907819	-0.00014455	0.00014455
rs9914267	0.0146308	0.0146308	4.01974	0	0.248773	1
rs9940250	-0.00529371	0.00529371
rs9981322	-0.00111945	0.00111945

## Sheet: Fold 5
	Weights	Absolute Weight	AverageShortestPathLength	BetweennessCentrality	ClosenessCentrality	Degree
ANKRD40(Protein)	0.0105192	0.0105192
AP2A2(Protein)	-0.00843474	0.00843474	1.90909	0.527273	0.52381	4
APP(Protein)	-0.0206129	0.0206129
APP(Protein)	-0.000886504	0.000886504
C1QA(Protein)	0.00517339	0.00517339	1	0	1	1
CD44(Protein)	-0.0238587	0.0238587	3.82828	0.252731	0.261214	16
CD47(Protein)	0.00586932	0.00586932	1.5	0	0.666667	1
CPLX2(Protein)	0.00161198	0.00161198
DOCK2(Protein)	-0.00928724	0.00928724	4.35354	0.0783344	0.229698	2
FBXO2(Protein)	-0.0253083	0.0253083	1.27273	0.981061	0.785714	24
FCER1G(Protein)	0.00466287	0.00466287	4.39394	0.0399917	0.227586	2
FYN(Protein)	-0.0105029	0.0105029	2.61616	0.803133	0.382239	36
GSTP1(Protein)	-0.00162693	0.00162693	4.75758	0.0159761	0.210191	2
HSPB2(Protein)	-0.00324857	0.00324857	5.64646	0.00034357	0.177102	2
IGFBP5(Protein)	-0.0348182	0.0348182
ITPK1(Protein)	0.003865	0.003865
KIF5B(Protein)	0.015085	0.015085	1.5	0	0.666667	1
MAPT(Protein)	0.0209455	0.0209455	3.82828	0.0449392	0.261214	3
MEF2C(Protein)	-0.00693854	0.00693854	3.76768	0.109943	0.265416	6
PADI2(Protein)	-0.0121784	0.0121784
PICALM(Protein)	0.00985683	0.00985683
PLXNB1(Protein)	-0.0173397	0.0173397	1	1	1	3
PVALB(Protein)	0.0122444	0.0122444	1.5	0	0.666667	1
SASH1(Protein)	0.00517469	0.00517469
SNAP25(Protein)	0.00491625	0.00491625	2.21053	0.309942	0.452381	5
STX12(Protein)	-0.0101909	0.0101909
STX1A(Protein)	0.0107508	0.0107508	2.42105	0.111111	0.413043	4
STX4(Protein)	0.000599968	0.000599968	1	0	1	1
STXBP1(Protein)	0.0110104	0.0110104	2.42105	0.111111	0.413043	4
STXBP5(Protein)	-0.0228206	0.0228206	1.5	0	0.666667	1
SV2B(Protein)	-0.0129714	0.0129714	5.66667	0.0210266	0.176471	4
SYN1(Protein)	-0.0156271	0.0156271
SYN2(Protein)	-0.0348654	0.0348654	1.5	0	0.666667	1
SYN3(Protein)	0.00974804	0.00974804	1.5	0	0.666667	1
SYT11(Protein)	-0.00732214	0.00732214
SYT12(Protein)	0.0141226	0.0141226
UNC5C(Protein)	0.0104134	0.0104134
VAMP5(Protein)	-0.00160605	0.00160605	3.88889	0.020202	0.257143	2
VAT1(Protein)	-0.0104031	0.0104031
VGF(Protein)	0.0372344	0.0372344	5.20202	0	0.192233	1
VPS35(Protein)	-0.0153664	0.0153664
ATP5F1(Protein)	0.00242351	0.00242351
ATP5J2(Protein)	0.00605501	0.00605501
BCR(Protein)	0.0194028	0.0194028	3.84848	0.0599876	0.259843	4
BIN1(Protein)	-0.00617216	0.00617216
BIN1(Protein)	-0.00024914	0.00024914
BIN1(Protein)	0.00263635	0.00263635
BIN1(Protein)	-0.0111178	0.0111178
C9orf16(Protein)	-0.00692541	0.00692541
C9orf16(Protein)	-0.000340985	0.000340985
CASS4(Protein)	-0.00769097	0.00769097
CBX1(Protein)	0.00436532	0.00436532
EPS15(Protein)	-0.0154222	0.0154222	2.27273	0.327273	0.44	2
EPS15L1(Protein)	0.00643698	0.00643698	3.90909	0	0.255814	1
FCHO2(Protein)	0.0131844	0.0131844	2.45455	0.0545455	0.407407	2
FERMT2(Protein)	0.0145276	0.0145276
FERMT2(Protein)	-0.00123537	0.00123537
FYN(Protein)	-0.00329307	0.00329307	2.61616	0.803133	0.382239	36
GFAP(Protein)	-0.00291344	0.00291344
GRB2(Protein)	-0.002344	0.002344
HLA-B(Protein)	0.00269613	0.00269613
HSPA8(Protein)	0.00679471	0.00679471	2.21053	0.596491	0.452381	7
HSPA8(Protein)	0.00515107	0.00515107	2.21053	0.596491	0.452381	7
LDHA(Protein)	0.0132406	0.0132406	3.54545	0.279427	0.282051	4
LDHA(Protein)	0.0214233	0.0214233	3.54545	0.279427	0.282051	4
MAPT(Protein)	0.0077921	0.0077921	3.82828	0.0449392	0.261214	3
MAPT(Protein)	-0.0110231	0.0110231	3.82828	0.0449392	0.261214	3
MAPT(Protein)	-0.00239375	0.00239375	3.82828	0.0449392	0.261214	3
MAPT(Protein)	0.00151375	0.00151375	3.82828	0.0449392	0.261214	3
NDUFA10(Protein)	-0.00505184	0.00505184
NDUFA6(Protein)	-0.00104666	0.00104666	1	0	1	1
PIK3R1(Protein)	-0.00019591	0.00019591
RPL17(Protein)	-0.0054444	0.0054444	6.87879	6.871e-05	0.145374	2
RPL35(Protein)	0.00219407	0.00219407	5.06061	0.203326	0.197605	4
RPL35(Protein)	-0.00674883	0.00674883	5.06061	0.203326	0.197605	4
RPS2(Protein)	0.00091499	0.00091499	6.77778	0.0990174	0.147541	7
RPS2(Protein)	0.00262207	0.00262207	6.77778	0.0990174	0.147541	7
SDHA(Protein)	-0.00188448	0.00188448
SDHB(Protein)	0.00616857	0.00616857
SDHD(Protein)	0.003639	0.003639
SNAP25(Protein)	-0.000931177	0.000931177	2.21053	0.309942	0.452381	5
SNAP25(Protein)	-0.0198901	0.0198901	2.21053	0.309942	0.452381	5
STXBP1(Protein)	0.0108548	0.0108548	2.42105	0.111111	0.413043	4
STXBP1(Protein)	0.00330415	0.00330415	2.42105	0.111111	0.413043	4
TPRG1L(Protein)	-0.0148885	0.0148885	1	0	1	1
UQCR10(Protein)	0.00298843	0.00298843
UQCRC2(Protein)	0.00268129	0.00268129
APOE	-0.0022507	0.0022507
CD2AP	-0.0185633	0.0185633
CD44	-0.0145881	0.0145881	4.81818	0	0.207547	1
FCER1G	-0.00237078	0.00237078	5.36364	0.020202	0.186441	2
KIF5B	-0.00239692	0.00239692	1	1	1	2
PVALB	0.00105017	0.00105017	1	1	1	2
SLC6A12	-0.0247006	0.0247006	1	1	1	2
SNAP29	0.00555003	0.00555003
STX18	0.000902934	0.000902934
STX7	0.000315013	0.000315013
STXBP5	0.00172527	0.00172527	1	1	1	2
SV2B	-0.00446291	0.00446291	6.65657	0	0.150228	1
SYN2	-0.00317691	0.00317691	1	1	1	2
SYN3	0.00195085	0.00195085	1	1	1	2
UNC5C	-0.000316436	0.000316436
VAMP5	-0.00678337	0.00678337	4.87879	0	0.204969	1
AMPD2	-0.00527547	0.00527547
BCR	-0.0029616	0.0029616	4.83838	0	0.206681	1
DIP2B	-0.000381803	0.000381803
FCHO2	0.000482459	0.000482459
HSPA8	0.00821713	0.00821713	2	0.583333	0.5	6
RUVBL1	0.00518639	0.00518639	1	0	1	1
SDHB	0.000327948	0.000327948
SDHC	0.00953861	0.00953861
TPRG1L	-0.00143585	0.00143585	1	0	1	1
ADAM10	-0.00292332	0.00292332
AKT1	0.0103805	0.0103805
ANGPT2	-0.00607831	0.00607831	3.60606	0	0.277311	1
ARF6	0.00076436	0.00076436	1.72727	0.709091	0.578947	5
EPN2	0.00971842	0.00971842	2.63636	0.0363636	0.37931	2
RPS6KA1	-0.00120645	0.00120645	2.63636	0.181818	0.37931	2
RPS6KA4	-0.00252092	0.00252092	2.81818	0	0.354839	1
APH1B	-0.0060207	0.0060207	4.81818	0	0.207547	1
GPIHBP1	-0.00602201	0.00602201
LDLR	0.00377359	0.00377359
LPL	-0.00182038	0.00182038
LRP2	3.83062e-06	3.83062e-06
PPARG	-0.00669615	0.00669615
CASP6	-0.00193263	0.00193263
EBF1	-0.00997887	0.00997887	1	0	1	1
EP300	-0.00180012	0.00180012	2.91919	0.502096	0.342561	6
GPSM1	-0.00960137	0.00960137
NFKB1	-0.0131942	0.0131942	4.45455	0.0241187	0.22449	2
PSEN2	0.00804826	0.00804826	4.81818	0	0.207547	1
SPI1	-0.00307568	0.00307568
ARAP2	-0.00474407	0.00474407
ATF1	-0.0128923	0.0128923	4.53535	0	0.22049	1
BAD	-0.000472582	0.000472582
BCL11A	-0.0020577	0.0020577	4.75758	0	0.210191	1
BCL2L11	0.00134112	0.00134112
CTSC	0.0153331	0.0153331	1	0	1	1
CTSK	-0.00492237	0.00492237
CTSS	-0.0161134	0.0161134
DDIT3	0.00120142	0.00120142
NFKB2	0.0120622	0.0120622
REL	0.000721345	0.000721345
STAT4	0.000747149	0.000747149	1	0	1	1
ETS1	0.00288468	0.00288468	4.83838	0	0.206681	1
IRF1	0.00807021	0.00807021	4.83838	0	0.206681	1
BET1L	0.0090592	0.0090592
PIK3CA	-0.000419553	0.000419553
REST	0.0121241	0.0121241
SERPING1	-0.00500685	0.00500685	1	0	1	1
CASP3	-0.0144477	0.0144477	4.81818	0	0.207547	1
CAV2	-0.00990953	0.00990953	3.60606	0	0.277311	1
CBLB	-0.000669814	0.000669814	3.60606	0	0.277311	1
COL1A2	-0.0110157	0.0110157	3.28283	0.0510094	0.304615	3
COL4A2	-0.00207962	0.00207962	3.30303	0.0308073	0.302752	2
COL4A3	-0.00596425	0.00596425	3.30303	0.0308073	0.302752	2
COL6A1	-0.00618696	0.00618696	3.30303	0.0308073	0.302752	2
COL6A2	-0.01407	0.01407	3.30303	0.0308073	0.302752	2
COL9A1	0.00363997	0.00363997	3.30303	0.0308073	0.302752	2
COL9A3	0.010263	0.010263	3.30303	0.0308073	0.302752	2
LAMA1	-3.76295e-05	3.76295e-05
LAMA2	-0.0102704	0.0102704	4.75758	0.0329829	0.210191	3
LAMA3	-8.36634e-05	8.36634e-05
LAMA4	-0.0110812	0.0110812	4.75758	0.0329829	0.210191	3
LAMC1	-0.000216957	0.000216957
LAMC3	-0.0187271	0.0187271	4.77778	0.0127809	0.209302	2
MMP14	0.00633509	0.00633509	4.81818	0	0.207547	1
MMP15	0.00592011	0.00592011	4.81818	0	0.207547	1
THBS1	0.00210813	0.00210813	1	1	1	2
CD55	-0.000716397	0.000716397	3.60606	0	0.277311	1
CDK5R1	-0.000102991	0.000102991
GPLD1	0.00912885	0.00912885
COL11A1	0.00185362	0.00185362	3.60606	0	0.277311	1
COL11A2	0.0016822	0.0016822	3.56566	0.0401979	0.280453	3
COL12A1	0.00696743	0.00696743	3.60606	0	0.277311	1
COL5A2	-0.00416431	0.00416431	3.58586	0.020202	0.278873	2
COQ10A	0.00233144	0.00233144	1	0	1	1
COX18	0.00546895	0.00546895
SCO1	0.0107498	0.0107498	1	0	1	1
CREB1	0.00626697	0.00626697	4.21212	0.0364616	0.23741	3
CRK	-0.000605982	0.000605982	5.28283	0.0599876	0.189293	4
CSF1R	0.00914842	0.00914842
CSK	-0.00858031	0.00858031	3.60606	0	0.277311	1
CSNK1D	-0.00323278	0.00323278	7.76768	0	0.128739	1
DLG1	-0.0071738	0.0071738
DLG4	-0.000866141	0.000866141	1	0	1	1
DNAJB1	0.00090867	0.00090867	3.15789	0	0.316667	1
LYN	-0.00132225	0.00132225	3.44444	0.153164	0.290323	3
EFNA5	-0.00111502	0.00111502	3.58586	0.020202	0.278873	2
EGFR	0.00067385	0.00067385
EIF4EBP2	0.00126664	0.00126664	3.15789	0	0.316667	1
EPHA5	0.0144019	0.0144019	3.60606	0	0.277311	1
PTPN3	0.00519818	0.00519818	3	0.181818	0.333333	2
ERBB2	-0.00835402	0.00835402
ERBB3	-0.00302084	0.00302084
EXOSC1	0.00575172	0.00575172	7.76768	0	0.128739	1
EXOSC3	-0.00792833	0.00792833	7.76768	0	0.128739	1
EXOSC4	0.00290021	0.00290021	7.76768	0	0.128739	1
EXOSC9	0.0214393	0.0214393	7.76768	0	0.128739	1
F11R	-0.0075417	0.0075417
FAU	-0.00162929	0.00162929
FBXL14	0.00113397	0.00113397	2.24242	0	0.445946	1
FBXL18	-0.0174062	0.0174062	2.24242	0	0.445946	1
FBXL7	0.00227047	0.00227047	2.24242	0	0.445946	1
FBXO15	-0.00748761	0.00748761	2.24242	0	0.445946	1
FBXO30	0.0040585	0.0040585	2.18182	0.0606061	0.458333	2
FBXO31	-0.00193986	0.00193986	2.18182	0.0606061	0.458333	2
FBXO40	-0.0032557	0.0032557	2.24242	0	0.445946	1
FBXO41	-0.00630722	0.00630722	2.18182	0.0606061	0.458333	2
FBXO44	-0.00192805	0.00192805	2.18182	0.0606061	0.458333	2
FBXW9	-0.0150015	0.0150015	2.24242	0	0.445946	1
HECTD2	0.0031208	0.0031208	2.24242	0	0.445946	1
HERC5	0.000354423	0.000354423
HERC6	-0.019449	0.019449	2.24242	0	0.445946	1
LMO7	-0.00163355	0.00163355	2.18182	0.0606061	0.458333	2
LONRF1	-0.004164	0.004164	2.24242	0	0.445946	1
MIB2	0.0069012	0.0069012	2.24242	0	0.445946	1
NEDD4L	-0.00275322	0.00275322	2.12121	0.119318	0.471429	3
RNF144B	-0.00779702	0.00779702	2.18182	0.0606061	0.458333	2
RNF19A	0.00247899	0.00247899	2.24242	0	0.445946	1
RNF19B	0.00508599	0.00508599	2.18182	0.0606061	0.458333	2
RNF217	-0.00180513	0.00180513	2.24242	0	0.445946	1
SIAH1	0.00230597	0.00230597	2.24242	0	0.445946	1
SKP2	-0.00552484	0.00552484	2.24242	0	0.445946	1
SMURF2	-1.99061e-05	1.99061e-05
UBR2	-0.00226324	0.00226324	2.24242	0	0.445946	1
UNKL	0.0131155	0.0131155	2.24242	0	0.445946	1
FES	-0.0163781	0.0163781	3.60606	0	0.277311	1
FGFR2	-0.000690152	0.000690152
FLT1	0.00685471	0.00685471
FLT3	0.00570863	0.00570863
ITGA1	0.0189153	0.0189153	3.58586	0.020202	0.278873	2
ITGA10	-0.0125569	0.0125569	3.60606	0	0.277311	1
ITGA2B	0.000813401	0.000813401	3.60606	0	0.277311	1
ITGA5	-0.0129243	0.0129243	3.60606	0	0.277311	1
ITGA6	-0.00792293	0.00792293	3.60606	0	0.277311	1
ITGA8	-0.00396777	0.00396777	3.60606	0	0.277311	1
ITGA9	0.00991963	0.00991963	3.60606	0	0.277311	1
ITGAL	-0.00939406	0.00939406	3.60606	0	0.277311	1
ITGAX	-0.0190165	0.0190165	3.60606	0	0.277311	1
ITGB2	-0.0195946	0.0195946	3.60606	0	0.277311	1
ITGB5	-0.0010649	0.0010649	3.60606	0	0.277311	1
PTK2	-0.000128473	0.000128473
PTPRC	-0.0168885	0.0168885	3.58586	0.020202	0.278873	2
SLA	-0.0121409	0.0121409	3.60606	0	0.277311	1
TEK	-0.00109342	0.00109342	3.60606	0	0.277311	1
YES1	-0.0102977	0.0102977	3.60606	0	0.277311	1
GAB2	-0.0139476	0.0139476
GABPA	0.00513505	0.00513505	1	0	1	1
GAD1	0.000608084	0.000608084	2.94737	0.0102339	0.339286	3
GFRA1	-0.00215722	0.00215722
GNB3	-0.00428586	0.00428586
GNG12	-0.00968886	0.00968886	1	0	1	1
HBEGF	0.0112032	0.0112032	1	0	1	1
HGS	0.00199903	0.00199903
IGF1R	0.00493954	0.00493954	1	0	1	1
IL11RA	0.00592637	0.00592637
IL20RA	0.00178656	0.00178656
IRS1	0.00212577	0.00212577
JAK1	0.00278392	0.00278392	1	0	1	1
KIT	-0.0158879	0.0158879
KITLG	-0.0165453	0.0165453
LCP2	-0.0101233	0.0101233
LMO4	-0.000846126	0.000846126	1	0	1	1
MYO10	0.00187371	0.00187371
NGFR	0.00157866	0.00157866
PDGFA	-0.000339871	0.000339871
PTEN	-0.00293038	0.00293038
PTPRK	-0.00472249	0.00472249
SHC3	0.000658963	0.000658963	1	0	1	1
THPO	0.00175944	0.00175944
TYROBP	-0.00450758	0.00450758
VAV1	0.0107261	0.0107261	1	0	1	1
VAV2	-0.00137352	0.00137352	1	0	1	1
GRSF1	-0.000691222	0.000691222	5.90909	0.066275	0.169231	3
GTF2B	0.00316051	0.00316051	3.15789	0	0.316667	1
HDAC4	-0.00508581	0.00508581	4.75758	0	0.210191	1
HLA-A	-0.00262572	0.00262572
SEC24A	-0.00649292	0.00649292
SEC24B	-0.00213739	0.00213739
SEC24C	0.00413668	0.00413668
SEC24D	0.00334375	0.00334375
SEC31A	0.00639849	0.00639849
HOMER2	0.0129301	0.0129301
HOMER3	-0.00445081	0.00445081
HSF1	0.00433701	0.00433701	2.94737	0.204678	0.339286	3
HSPA1B	0.0103975	0.0103975
HSPA1L	0.000126365	0.000126365
HSPA5	0.00208867	0.00208867
METTL21A	0.015218	0.015218	3.15789	0	0.316667	1
MAPK12	0.00573754	0.00573754	4.67677	0.0344946	0.213823	4
MAPK14	-0.00160074	0.00160074	4.73737	0.00659658	0.211087	2
IFNGR1	0.00656099	0.00656099
IL1R1	0.0156725	0.0156725	1	0	1	1
PRDM1	-0.0097742	0.0097742	1	0	1	1
INSR	0.00159345	0.00159345
JAK3	0.00136608	0.00136608
JUP	-0.000191355	0.000191355
MYC	0.0014711	0.0014711	4.29293	0.215213	0.232941	2
LIN7B	0.00174128	0.00174128	2.94737	0.0102339	0.339286	3
LPAR1	-0.00749259	0.00749259	1	1	1	2
LPAR3	-0.00363096	0.00363096	1	0	1	1
MAFF	0.0121865	0.0121865
MAPK7	-0.00802774	0.00802774	4.75758	0	0.210191	1
MET	0.00136456	0.00136456
THEM4	-0.000880263	0.000880263
TRIB3	-0.000626386	0.000626386
TSC1	-3.67605e-05	3.67605e-05
TSC2	0.000693119	0.000693119
MYBL1	-0.0130509	0.0130509
NBN	-0.00421409	0.00421409
NOB1	0.000225159	0.000225159
PTPN1	0.00198698	0.00198698
SDC2	-0.00324001	0.00324001	1	0	1	1
TYK2	0.00320812	0.00320812
SEMA4A	-0.00334679	0.00334679	1.66667	0	0.6	1
SEMA4F	0.0131034	0.0131034	1.66667	0	0.6	1
SEMA4G	0.00686449	0.00686449	1.66667	0	0.6	1
PRKCD	0.00455166	0.00455166
PRKCQ	-0.0115189	0.0115189
SHB	0.01274	0.01274	1	0	1	1
TGFB1I1	0.00486168	0.00486168
RAB33B	-0.0118529	0.0118529
RAD50	0.000761271	0.000761271
RIMS1	0.0261234	0.0261234	3.05263	0.105263	0.327586	2
RPL9	0.00103731	0.00103731	6.0303	0.020202	0.165829	2
RPS15A	-0.00123992	0.00123992
RPS23	0.00869345	0.00869345	1	0	1	1
RPS26	-0.021087	0.021087
RPSA	0.00485464	0.00485464	5.90909	0.066275	0.169231	3
SPCS3	0.000220449	0.000220449
SLC32A1	0.00783775	0.00783775	2.73684	0.214912	0.365385	5
SNAP23	-0.00614779	0.00614779	1	0	1	1
TOR1A	-0.00819691	0.00819691
TOR2A	-0.00712462	0.00712462	1	0	1	1
VAMP4	9.18324e-05	9.18324e-05
rs10093866	0.00253385	0.00253385	3.89474	0	0.256757	1
rs10135521	0.00079227	0.00079227	2.63636	0	0.37931	1
rs10408701	0.00152327	0.00152327	1	0	1	1
rs1044808	0.00270354	0.00270354
rs1050541	-0.0103766	0.0103766
rs1057547	-0.00538799	0.00538799
rs10747037	0.00210166	0.00210166
rs10763862	-0.0050313	0.0050313
rs10854296	0.00546525	0.00546525	1	0	1	1
rs10854880	0.00435389	0.00435389
rs10881574	-0.00286651	0.00286651
rs10911193	0.0028187	0.0028187
rs10919543	-0.019443	0.019443
rs10927328	-0.00530247	0.00530247
rs10937163	1.80499e-05	1.80499e-05
rs11102304	0.00746161	0.00746161
rs11145913	0.00210166	0.00210166
rs111593670	-0.000695989	0.000695989
rs11211479	-0.0070889	0.0070889
rs11234492	-0.00371323	0.00371323
rs11246175	-0.00151267	0.00151267
rs112475245	-0.00164267	0.00164267
rs11248864	0.00891596	0.00891596
rs11250169	0.00492511	0.00492511
rs112836328	-0.000241822	0.000241822
rs113203582	0.00089766	0.00089766
rs113475910	-0.000402924	0.000402924
rs113656521	0.00268048	0.00268048
rs113872034	-0.0020306	0.0020306	5.66667	0	0.176471	1
rs114456022	0.000518711	0.000518711	3.54545	0	0.282051	1
rs1145719	0.00255252	0.00255252
rs11576415	0.00345024	0.00345024	6.35354	0	0.157393	1
rs11578611	-0.00378997	0.00378997
rs11584814	0.00166676	0.00166676
rs116541234	0.000470631	0.000470631
rs117355089	0.000716663	0.000716663
rs11746535	0.00577847	0.00577847
rs117569851	0.00775071	0.00775071
rs118045310	-0.00478082	0.00478082
rs11837918	-0.000488749	0.000488749
rs11897326	-0.010642	0.010642
rs11979498	0.0106696	0.0106696
rs12000617	-0.00337341	0.00337341	1.5	0	0.666667	1
rs12025628	-0.00555283	0.00555283	1	0	1	1
rs12035498	0.0028187	0.0028187
rs12071149	-0.000708996	0.000708996
rs12129188	0.00206513	0.00206513
rs12189781	0.00533325	0.00533325	5.74747	0	0.173989	1
rs122571	0.00288183	0.00288183
rs12308180	-0.0102961	0.0102961	1.5	0	0.666667	1
rs12435266	-0.00796636	0.00796636
rs12452116	-0.00929572	0.00929572	6.27273	0	0.15942	1
rs12461967	-0.00197757	0.00197757
rs12463645	-0.00337316	0.00337316
rs12563060	0.00316383	0.00316383
rs12622879	0.000355975	0.000355975
rs12635140	-0.00355575	0.00355575
rs12752618	0.00566296	0.00566296
rs12879229	0.00271694	0.00271694
rs12945394	-0.00884478	0.00884478	6.27273	0	0.15942	1
rs13042447	0.00450784	0.00450784	3.68421	0	0.271429	1
rs13127551	0.0118575	0.0118575
rs13144811	0.0149746	0.0149746
rs13146634	0.0149746	0.0149746
rs13182872	-0.00654474	0.00654474
rs13189629	0.00534526	0.00534526	4.57576	0	0.218543	1
rs13213042	0.00328766	0.00328766
rs1326267	0.00646399	0.00646399	4.57576	0	0.218543	1
rs13395239	-0.00294044	0.00294044
rs1376676	0.00270354	0.00270354
rs140704044	0.00089766	0.00089766
rs142560156	-0.00622716	0.00622716
rs144609190	0.00096877	0.00096877
rs149148679	-0.0122091	0.0122091
rs150486663	-0.0126702	0.0126702
rs158365	7.00591e-05	7.00591e-05
rs15997	-0.00287591	0.00287591
rs1685886	0.00194234	0.00194234
rs17011297	-0.0163002	0.0163002
rs17065510	0.00763347	0.00763347
rs17281809	-0.0133034	0.0133034
rs17427548	0.00149834	0.00149834
rs17680980	0.0149746	0.0149746
rs17725718	0.00150977	0.00150977
rs17808142	-0.000266363	0.000266363
rs180890479	-0.00883389	0.00883389
rs1864741	3.08465e-05	3.08465e-05
rs1876809	-0.00126232	0.00126232
rs1886419	0.000219553	0.000219553
rs192266	-0.00197876	0.00197876
rs1928573	0.0125214	0.0125214
rs2107356	-0.000467736	0.000467736
rs211391	-0.00560959	0.00560959	1.5	0	0.666667	1
rs217103	-0.00976347	0.00976347	1	0	1	1
rs2190219	0.00998374	0.00998374
rs2236417	-0.0025661	0.0025661
rs2286614	-0.000849385	0.000849385
rs2290638	0.00627303	0.00627303
rs2294450	0.0164229	0.0164229
rs2370141	-0.00230791	0.00230791
rs2375754	0.00316383	0.00316383
rs2419568	0.0109307	0.0109307
rs2436083	0.00860402	0.00860402
rs2437770	0.00453947	0.00453947	1	0	1	1
rs2472018	8.52897e-05	8.52897e-05
rs2488314	0.00193654	0.00193654
rs2623873	-0.0137227	0.0137227	1.5	0	0.666667	1
rs264865	-0.00444305	0.00444305
rs2662959	-0.00540586	0.00540586	1	0	1	1
rs2676106	-0.00197164	0.00197164
rs2714459	0.00518415	0.00518415
rs27646	-0.00241263	0.00241263
rs2766981	-0.00142788	0.00142788	1.5	0	0.666667	1
rs2780889	0.00257386	0.00257386	1	0	1	1
rs2789535	0.00510067	0.00510067
rs2797824	0.00449584	0.00449584	1	0	1	1
rs28494567	-0.00528491	0.00528491	3.15152	0	0.317308	1
rs2864963	-0.00816504	0.00816504
rs2897659	9.6224e-05	9.6224e-05
rs2965808	0.00191045	0.00191045
rs3024908	-0.00488722	0.00488722	1	0	1	1
rs3027164	0.00106765	0.00106765
rs3117062	0.00137723	0.00137723	3.15152	0	0.317308	1
rs3126179	-0.00301309	0.00301309	2.63636	0	0.37931	1
rs314256	-0.00755513	0.00755513	1	0	1	1
rs34057093	-0.0040781	0.0040781
rs34154902	-0.00578679	0.00578679
rs34832017	0.00159803	0.00159803
rs35052289	0.00136264	0.00136264
rs35481364	-0.000568096	0.000568096
rs35554027	0.00492719	0.00492719	1	0	1	1
rs356224	-0.00289919	0.00289919
rs35650403	0.0015647	0.0015647	1	0	1	1
rs35705966	0.0025444	0.0025444
rs35887529	0.00956445	0.00956445
rs36008476	0.00892911	0.00892911
rs36134945	0.00398871	0.00398871
rs3731257	-0.0128692	0.0128692
rs3739943	0.00210166	0.00210166
rs3744805	-0.0017605	0.0017605
rs3745290	9.13309e-05	9.13309e-05
rs3747547	-0.00258494	0.00258494	1	0	1	1
rs3757354	0.000584668	0.000584668
rs3763468	0.00599191	0.00599191	4.27273	0	0.234043	1
rs3784390	0.00174861	0.00174861	1.5	0	0.666667	1
rs3796935	0.00548592	0.00548592
rs3812501	-0.00653272	0.00653272	1	0	1	1
rs3814058	-0.00635516	0.00635516
rs3814477	0.000265095	0.000265095
rs3826425	-0.00628001	0.00628001
rs4245926	0.00113821	0.00113821
rs4256829	-0.00205337	0.00205337	1	0	1	1
rs443759	-0.00185534	0.00185534
rs45627133	0.00225461	0.00225461
rs4631423	0.0032146	0.0032146
rs4696226	-0.0025863	0.0025863
rs4703538	0.00153124	0.00153124	1	0	1	1
rs4729101	-0.00695084	0.00695084
rs4729103	-0.00695084	0.00695084
rs472997	-0.0157111	0.0157111
rs4740358	-0.000207094	0.000207094
rs4792265	0.00106765	0.00106765
rs4792267	0.00570681	0.00570681
rs4800835	-0.00790144	0.00790144
rs4841601	-0.00294243	0.00294243
rs4850007	5.7834e-05	5.7834e-05
rs4880151	0.00210166	0.00210166
rs4895683	-0.0027407	0.0027407	3.15152	0	0.317308	1
rs4910847	-0.00531947	0.00531947
rs4946722	0.00458228	0.00458228	1	0	1	1
rs4953030	0.00170274	0.00170274
rs4977216	-0.00292609	0.00292609	3.89474	0	0.256757	1
rs502783	-0.00895468	0.00895468	1.5	0	0.666667	1
rs503018	0.00413982	0.00413982
rs518440	-0.0101509	0.0101509	3.15152	0	0.317308	1
rs538681	-0.0112015	0.0112015
rs555413	-0.0127452	0.0127452	1	0	1	1
rs55920502	-0.00585544	0.00585544
rs56104140	0.0046225	0.0046225
rs566028	0.00331719	0.00331719	1.5	0	0.666667	1
rs57535767	0.00196021	0.00196021
rs5758945	-0.00223265	0.00223265
rs5761333	-0.00221195	0.00221195
rs57884771	0.00173129	0.00173129
rs58528869	-0.00350292	0.00350292
rs59392627	0.00334276	0.00334276
rs59511744	0.00432829	0.00432829
rs59885791	-0.00363956	0.00363956
rs59943133	-0.0057601	0.0057601
rs6026426	-0.000573464	0.000573464
rs60617652	-0.00136659	0.00136659
rs6094373	-0.00803915	0.00803915
rs61478999	0.00566031	0.00566031
rs61525822	-0.00231931	0.00231931
rs61768861	0.0060099	0.0060099
rs61901649	-0.00360995	0.00360995
rs61987510	-0.00406034	0.00406034
rs62152863	0.000652118	0.000652118
rs62308098	0.00644955	0.00644955
rs62460727	-0.000480624	0.000480624
rs62509782	0.00245061	0.00245061
rs640180	0.000742887	0.000742887
rs6475313	-0.000474569	0.000474569
rs6476933	0.00742025	0.00742025
rs648651	-0.00546617	0.00546617
rs6501165	0.00462358	0.00462358
rs6502739	3.08465e-05	3.08465e-05
rs6532536	-0.00159119	0.00159119
rs6576896	-0.00919662	0.00919662	1	0	1	1
rs6580242	-0.00121607	0.00121607
rs6671700	0.000296209	0.000296209
rs6722418	-0.0022567	0.0022567
rs6758201	-0.0040581	0.0040581
rs6855868	0.00268701	0.00268701	7.0202	0	0.142446	1
rs6882277	-0.0108986	0.0108986	4.57576	0	0.218543	1
rs6893005	0.00857844	0.00857844
rs6893780	-0.00121607	0.00121607
rs6895585	0.00115332	0.00115332
rs6895778	0.00115332	0.00115332
rs6944607	-0.000857417	0.000857417
rs6980679	-3.88596e-05	3.88596e-05
rs7018286	-3.88596e-05	3.88596e-05
rs7122466	0.00202171	0.00202171	2.94737	0	0.339286	1
rs7183232	-0.0011224	0.0011224
rs7222312	-0.00480241	0.00480241
rs7224124	3.08465e-05	3.08465e-05
rs7258526	0.000137965	0.000137965
rs72638614	0.0046225	0.0046225
rs72681584	-0.0177978	0.0177978
rs72813042	0.0104135	0.0104135
rs72832406	-0.0017153	0.0017153	3.15152	0	0.317308	1
rs72915335	-0.00972709	0.00972709	4.57576	0	0.218543	1
rs7324195	-0.00792615	0.00792615	3.15152	0	0.317308	1
rs734181	-0.00274131	0.00274131	4.55556	0	0.219512	1
rs73588815	0.00137788	0.00137788	5.74747	0	0.173989	1
rs7364085	-0.00143297	0.00143297
rs73790690	0.00020821	0.00020821
rs739438	0.000123379	0.000123379
rs74372523	-0.00135681	0.00135681
rs74533390	-0.000415907	0.000415907
rs7487081	-0.00155399	0.00155399
rs75134056	-0.0102591	0.0102591
rs7562268	0.00185137	0.00185137
rs756796	0.0011035	0.0011035
rs75781131	-0.0086084	0.0086084
rs75937109	-0.00740356	0.00740356
rs76189858	0.00265843	0.00265843	1.5	0	0.666667	1
rs7659911	-0.00363956	0.00363956
rs766455	0.00928644	0.00928644
rs77025896	-0.00142878	0.00142878
rs7723984	-0.0177615	0.0177615
rs7729083	0.00115332	0.00115332
rs7754939	-0.00632883	0.00632883
rs7762909	-0.000554679	0.000554679
rs77682458	-0.00253283	0.00253283
rs78072334	-0.010722	0.010722
rs7817366	0.00553039	0.00553039
rs78327335	-0.00307606	0.00307606	1	0	1	1
rs78534374	-0.00182671	0.00182671
rs78721167	0.00406873	0.00406873
rs78784839	0.00577847	0.00577847
rs78980630	0.00837845	0.00837845
rs79011982	0.00681484	0.00681484	1	0	1	1
rs7941648	-0.00230791	0.00230791
rs7949394	-0.00230791	0.00230791
rs7953808	-0.00115335	0.00115335
rs798541	0.00301171	0.00301171
rs798543	0.00150849	0.00150849
rs80095531	-0.00406034	0.00406034
rs80263403	-0.00135681	0.00135681
rs8057321	0.00476649	0.00476649	3.15152	0	0.317308	1
rs8066833	-0.00304317	0.00304317
rs8086017	-0.00512303	0.00512303	3.09091	0	0.323529	1
rs8118790	0.0031017	0.0031017	3.68421	0	0.271429	1
rs884282	0.00647469	0.00647469
rs9358985	0.00553125	0.00553125	4	0	0.25	1
rs9380351	-0.00244971	0.00244971	4.55556	0	0.219512	1
rs9609585	0.00105774	0.00105774	1.5	0	0.666667	1
rs9689091	0.0102417	0.0102417
rs9811581	0.00279077	0.00279077
rs9820563	0.00300462	0.00300462	1	0	1	1
rs9897348	-0.0041456	0.0041456	6.27273	0	0.15942	1
rs9914267	0.0242856	0.0242856
rs9940250	-0.00750716	0.00750716
rs9951613	-0.00265234	0.00265234	3.09091	0	0.323529	1
rs9981322	-0.00143297	0.00143297
